# Supplementary material for: High Homocysteine-Thiolactone Leads to Reduced MENIN Protein Expression and an Impaired DNA Damage Response: Implications for Neural Tube Defects
Source: Mol Neurobiol. 2024 Feb 22;61(10):7369–83. doi: 10.1007/s12035-024-04033-7 (PMC11415403; doi:10.1007/s12035-024-04033-7)
Supplement: Supplementary file 6 — Supplementary file6 (XLSX 490 KB) [file 12035_2024_4033_MOESM6_ESM.xlsx]

## Sheet: Sheet1
Supplementary Table 4. Differential genes enriched to H3K4me3 in N4EC by ChIP-seq analysis.
chr	start	end	description	#raw_read_1	#raw_read_2	M_value_rescaled	A_value_rescaled	#NAME?
chr1	5075400	5076599	unique_peak1	28	6	1.82111	3.71791	3.01816
chr1	6372400	6373599	unique_peak1	38	8	1.78806	4.06396	3.44661
chr1	7616800	7618199	unique_peak1	31	6	1.9306	3.77265	3.43979
chr1	8506200	8506999	unique_peak1	25	5	1.92204	3.54598	3.02404
chr1	9619800	9620799	unique_peak1	29	5	2.08121	3.62557	3.46164
chr1	10786200	10786999	unique_peak1	23	3	2.41797	3.20899	3.59865
chr1	13507400	13507599	unique_peak1	13	2	2.23349	2.70171	3.03833
chr1	13578200	13580799	unique_peak1	98	26	1.23925	5.37451	3.89673
chr1	16655000	16656999	unique_peak1	108	30	1.14698	5.52768	3.72934
chr1	17084400	17089799	unique_peak1	237	59	1.06289	6.43833	5.55809
chr1	17956600	17958199	unique_peak1	50	10	1.79694	4.3579	4.08267
chr1	21068200	21070599	unique_peak1	97	27	1.17549	5.3951	3.51718
chr1	22811600	22812599	unique_peak1	40	8	1.84369	4.09177	3.64935
chr1	23262600	23265599	unique_peak1	102	31	1.0382	5.5191	3.10619
chr1	24685000	24686599	unique_peak1	70	20	1.23206	5.00835	3.03172
chr1	25264800	25266399	unique_peak1	31	7	1.73795	3.86898	3.02827
chr1	26398400	26398799	unique_peak1	16	3	2.03441	3.01721	3.03428
chr1	30928200	30931599	unique_peak1	135	37	1.0994	5.79763	3.95124
chr1	31005200	31007799	unique_peak1	144	32	1.37421	5.7315	5.87216
chr1	31502800	31504799	unique_peak1	35	7	1.86896	3.93448	3.43645
chr1	33068800	33069199	unique_peak1	16	1	3.03441	2.51721	4.18809
chr1	36300200	36301399	unique_peak1	96	11	2.38648	4.7782	9.06788
chr1	36501200	36502599	unique_peak1	57	13	1.59208	4.60339	3.79547
chr1	36568000	36568999	unique_peak1	39	7	1.98615	3.99308	4.07017
chr1	36603400	36604599	unique_peak1	39	9	1.66422	4.15404	3.2721
chr1	36612200	36616599	unique_peak1	219	39	1.56038	6.10212	9.34009
chr1	36765400	36767399	unique_peak1	89	20	1.49581	5.14022	4.67073
chr1	39707200	39708599	unique_peak1	35	6	2.06161	3.83816	3.87315
chr1	42750000	42753799	unique_peak1	159	42	1.10183	5.97718	4.45196
chr1	42907800	42909799	unique_peak1	81	23	1.19962	5.18477	3.23768
chr1	43009600	43011399	unique_peak1	53	10	1.86052	4.38969	4.48643
chr1	43025400	43026999	unique_peak1	27	5	2.00447	3.5872	3.24128
chr1	43501600	43504399	unique_peak1	107	28	1.23294	5.47445	4.0329
chr1	43760200	43760999	unique_peak1	20	2	2.68448	2.9272	3.75443
chr1	44158000	44160799	unique_peak1	104	27	1.25223	5.43347	4.11766
chr1	44383200	44384399	unique_peak1	22	4	2.0487	3.34628	3.05312
chr1	44608400	44610399	unique_peak1	83	16	1.72393	4.94943	5.4117
chr1	45557800	45560999	unique_peak1	112	32	1.09687	5.59283	3.58903
chr1	46123000	46124399	unique_peak1	50	12	1.55593	4.47841	3.38598
chr1	46908400	46911799	unique_peak1	92	24	1.28075	5.28423	3.91816
chr1	50983000	50985799	unique_peak1	88	26	1.12081	5.31529	3.15755
chr1	51533200	51537599	unique_peak1	129	38	1.01174	5.79127	3.48811
chr1	52175600	52177999	unique_peak1	98	29	1.08725	5.45052	3.23297
chr1	53352600	53354999	unique_peak1	112	29	1.23437	5.52408	4.25291
chr1	54610000	54615399	unique_peak1	201	49	1.1435	6.21561	5.51546
chr1	55108800	55111799	unique_peak1	115	28	1.31242	5.51419	4.65239
chr1	57461800	57464999	unique_peak1	134	39	1.01719	5.83052	3.56169
chr1	57830600	57833799	unique_peak1	107	28	1.23294	5.47445	4.0329
chr1	58448200	58451999	unique_peak1	132	38	1.03712	5.80396	3.61947
chr1	58642200	58645399	unique_peak1	117	30	1.23522	5.57181	4.32109
chr1	59176200	59177799	unique_peak1	81	16	1.69712	4.93603	5.22068
chr1	59536600	59540999	unique_peak1	179	47	1.07414	6.12203	4.67979
chr1	60399000	60402199	unique_peak1	98	28	1.13616	5.42606	3.44325
chr1	60466000	60468599	unique_peak1	94	26	1.19338	5.35158	3.59479
chr1	60621400	60624999	unique_peak1	198	52	1.0428	6.24932	4.77956
chr1	63221400	63226399	unique_peak1	207	52	1.092	6.27392	5.31617
chr1	63318800	63321399	unique_peak1	104	31	1.05959	5.52979	3.24104
chr1	64662000	64664599	unique_peak1	106	27	1.27322	5.44397	4.27256
chr1	64735800	64737199	unique_peak1	61	14	1.56672	4.69025	3.83966
chr1	65002400	65003599	unique_peak1	51	10	1.81854	4.3687	4.28341
chr1	66747000	66749399	unique_peak1	90	18	1.65249	5.07417	5.48197
chr1	66862400	66865599	unique_peak1	131	34	1.18484	5.7217	4.44878
chr1	71148200	71150199	unique_peak1	54	8	2.17043	4.25514	5.58075
chr1	71603200	71605399	unique_peak1	91	24	1.26872	5.27822	3.76223
chr1	72300200	72301399	unique_peak1	28	5	2.0435	3.60671	3.46164
chr1	72330400	72331399	unique_peak1	33	7	1.80538	3.90269	3.23081
chr1	72869400	72874999	unique_peak1	231	58	1.05873	6.41201	5.48479
chr1	73785800	73786999	unique_peak1	26	5	1.96402	3.56697	3.02404
chr1	74144600	74147399	unique_peak1	93	25	1.23606	5.31847	3.67636
chr1	74349600	74351599	unique_peak1	89	26	1.13324	5.32151	3.15755
chr1	74378400	74381999	unique_peak1	95	28	1.10193	5.40895	3.16061
chr1	74433000	74434399	unique_peak1	35	5	2.284	3.72696	4.37016
chr1	74443000	74444999	unique_peak1	64	18	1.27824	4.88705	3.0532
chr1	74829400	74831599	unique_peak1	94	27	1.14091	5.37781	3.3721
chr1	74900800	74905399	unique_peak1	199	47	1.19133	6.18063	5.94829
chr1	75175800	75177599	unique_peak1	72	19	1.33335	4.9886	3.43633
chr1	75206600	75209999	unique_peak1	149	39	1.13438	5.88912	4.51476
chr1	75259800	75261599	unique_peak1	82	18	1.55014	5.023	4.74754
chr1	75378000	75379799	unique_peak1	69	15	1.6086	4.8043	4.43241
chr1	75395800	75397599	unique_peak1	55	13	1.55305	4.58388	3.61279
chr1	75482600	75484799	unique_peak1	103	30	1.09475	5.50157	3.30541
chr1	75501000	75502999	unique_peak1	107	26	1.33603	5.4229	4.52374
chr1	75542600	75543599	unique_peak1	52	7	2.29916	4.14958	5.62876
chr1	79667400	79668999	unique_peak1	60	15	1.45553	4.72776	3.53482
chr1	79854200	79856399	unique_peak1	78	22	1.21957	5.13335	3.32004
chr1	80753400	80755799	unique_peak1	98	21	1.53471	5.22679	5.25009
chr1	82312200	82315799	unique_peak1	106	29	1.17368	5.49373	3.80423
chr1	84833000	84837799	unique_peak1	189	44	1.22739	6.10555	5.88654
chr1	87914800	87915999	unique_peak1	25	5	1.92204	3.54598	3.02404
chr1	88337000	88340799	unique_peak1	134	39	1.01719	5.83052	3.56169
chr1	88399600	88402399	unique_peak1	97	26	1.22796	5.36887	3.74475
chr1	88427200	88428999	unique_peak1	68	15	1.59259	4.7963	4.24841
chr1	88566200	88569399	unique_peak1	101	28	1.16936	5.44266	3.5877
chr1	89159600	89162399	unique_peak1	158	28	1.66314	5.68955	8.11178
chr1	89223600	89225799	unique_peak1	105	21	1.6107	5.26478	5.79081
chr1	93194200	93196199	unique_peak1	78	22	1.21957	5.13335	3.32004
chr1	93293000	93297399	unique_peak1	157	43	1.05467	5.98677	4.11892
chr1	93308600	93312199	unique_peak1	151	38	1.18564	5.87822	4.87625
chr1	94077200	94079399	unique_peak1	87	17	1.69321	5.01653	5.44514
chr1	94727200	94729799	unique_peak1	122	23	1.65061	5.41027	6.61115
chr1	94829800	94832799	unique_peak1	157	34	1.38482	5.82169	6.15908
chr1	94994600	94999799	unique_peak1	178	49	1.00905	6.14838	4.29791
chr1	95131800	95134199	unique_peak1	69	17	1.43867	4.88926	3.81635
chr1	95530600	95532399	unique_peak1	85	22	1.314	5.18056	3.78803
chr1	95581400	95583599	unique_peak1	104	26	1.3047	5.40724	4.36422
chr1	95648600	95654399	unique_peak1	205	55	1.00181	6.30826	4.61176
chr1	97210200	97211399	unique_peak1	46	5	2.58056	3.87524	6.04086
chr1	97562800	97565599	unique_peak1	77	21	1.26953	5.0942	3.40733
chr1	97704600	97705399	unique_peak1	27	5	2.00447	3.5872	3.24128
chr1	97763000	97763999	unique_peak1	22	4	2.0487	3.34628	3.05312
chr1	99872200	99874399	unique_peak1	72	20	1.26296	5.0238	3.18537
chr1	99990200	99992999	unique_peak1	99	23	1.42036	5.29514	4.66772
chr1	100570200	100571999	unique_peak1	27	5	2.00447	3.5872	3.24128
chr1	102734400	102735999	unique_peak1	38	9	1.63606	4.13996	3.08023
chr1	107251800	107253799	unique_peak1	80	22	1.24738	5.14725	3.4738
chr1	108654400	108657199	unique_peak1	92	23	1.33964	5.25478	4.17295
chr1	113760600	113761799	unique_peak1	35	8	1.69904	4.01944	3.04994
chr1	119442800	119443399	unique_peak1	25	5	1.92204	3.54598	3.02404
chr1	120205600	120208399	unique_peak1	111	25	1.43093	5.41591	5.1205
chr1	120524200	120526199	unique_peak1	63	17	1.339	4.83942	3.31196
chr1	121421600	121424399	unique_peak1	97	28	1.12487	5.42041	3.30087
chr1	122498000	122502199	unique_peak1	175	47	1.04914	6.10953	4.41238
chr1	123223400	123225599	unique_peak1	90	17	1.7305	5.03517	5.82726
chr1	123461800	123464799	unique_peak1	109	27	1.30398	5.45934	4.42928
chr1	125941000	125943199	unique_peak1	78	17	1.57321	4.95653	4.70171
chr1	127456000	127458999	unique_peak1	112	34	1.01198	5.63527	3.19393
chr1	127807200	127810799	unique_peak1	124	37	1.00559	5.75072	3.28485
chr1	130312200	130314399	unique_peak1	74	18	1.43741	4.96663	3.8725
chr1	130486000	130490799	unique_peak1	185	47	1.11061	6.14027	5.09111
chr1	131169800	131171199	unique_peak1	55	13	1.55305	4.58388	3.61279
chr1	132358800	132359799	unique_peak1	43	6	2.28481	3.94976	4.99902
chr1	133419400	133423999	unique_peak1	222	52	1.16945	6.31264	6.15709
chr1	133806200	133809199	unique_peak1	123	35	1.07466	5.70725	3.66872
chr1	133902400	133905599	unique_peak1	125	37	1.01445	5.75515	3.41455
chr1	135078000	135080799	unique_peak1	116	35	1.01003	5.67494	3.26745
chr1	135505600	135506799	unique_peak1	84	14	1.91766	4.86572	6.36548
chr1	136130200	136132799	unique_peak1	110	23	1.53643	5.35318	5.70451
chr1	136256800	136259799	unique_peak1	126	33	1.18371	5.67932	4.23188
chr1	136390200	136392399	unique_peak1	86	11	2.26546	4.71769	7.92566
chr1	136542600	136545599	unique_peak1	104	31	1.05959	5.52979	3.24104
chr1	136806200	136807399	unique_peak1	30	4	2.38071	3.51228	4.21584
chr1	137178800	137180999	unique_peak1	86	20	1.4581	5.12137	4.49741
chr1	137270200	137271799	unique_peak1	61	13	1.66626	4.64048	4.16805
chr1	138240200	138243799	unique_peak1	151	38	1.18564	5.87822	4.87625
chr1	138362400	138364399	unique_peak1	88	24	1.23185	5.25978	3.60838
chr1	140514000	140517199	unique_peak1	131	37	1.0662	5.78103	3.81446
chr1	141350800	141352999	unique_peak1	91	24	1.26872	5.27822	3.76223
chr1	142986200	142987199	unique_peak1	25	5	1.92204	3.54598	3.02404
chr1	143345200	143346799	unique_peak1	32	7	1.77218	3.88609	3.02827
chr1	143893400	143894399	unique_peak1	22	3	2.37063	3.18532	3.59865
chr1	144064800	144065599	unique_peak1	21	3	2.32119	3.16059	3.35694
chr1	144907600	144908199	unique_peak1	21	2	2.73623	2.95308	4.01305
chr1	145084400	145085399	unique_peak1	28	4	2.30653	3.47519	3.9781
chr1	146090000	146091199	unique_peak1	27	5	2.00447	3.5872	3.24128
chr1	146291800	146293399	unique_peak1	37	7	1.9291	3.96455	3.645
chr1	147284600	147285599	unique_peak1	25	3	2.507	3.2535	4.08961
chr1	147474800	147478399	unique_peak1	68	17	1.42267	4.88126	3.64582
chr1	147761800	147762399	unique_peak1	26	5	1.96402	3.56697	3.02404
chr1	147960400	147961799	unique_peak1	28	5	2.0435	3.60671	3.46164
chr1	150096600	150097399	unique_peak1	21	3	2.32119	3.16059	3.35694
chr1	150424200	150425199	unique_peak1	25	4	2.18507	3.41446	3.51
chr1	150567600	150569399	unique_peak1	31	6	1.9306	3.77265	3.43979
chr1	150829600	150832399	unique_peak1	61	15	1.47361	4.73681	3.53482
chr1	152238800	152241599	unique_peak1	120	21	1.75791	5.33839	7.10489
chr1	153345000	153348599	unique_peak1	128	34	1.15927	5.70892	4.15763
chr1	154233000	154233799	unique_peak1	50	7	2.25637	4.12819	5.40028
chr1	154470800	154473199	unique_peak1	83	23	1.22643	5.19818	3.38813
chr1	155271600	155272799	unique_peak1	53	7	2.31995	4.15997	5.85893
chr1	155586600	155588399	unique_peak1	59	15	1.43714	4.71857	3.36246
chr1	155596200	155597399	unique_peak1	32	3	2.77218	3.38609	5.09648
chr1	155745800	155749399	unique_peak1	141	33	1.30788	5.74141	5.29421
chr1	157659200	157661199	unique_peak1	93	20	1.54418	5.16441	5.02289
chr1	158488600	158490399	unique_peak1	84	21	1.36512	5.14199	4.04946
chr1	158868200	158869399	unique_peak1	50	12	1.55593	4.47841	3.38598
chr1	158869800	158871599	unique_peak1	59	15	1.43714	4.71857	3.36246
chr1	160292200	160292999	unique_peak1	42	10	1.60716	4.26301	3.30472
chr1	161161800	161162599	unique_peak1	32	6	1.96482	3.78977	3.43979
chr1	162835400	162838599	unique_peak1	121	28	1.36852	5.54224	5.13491
chr1	162965400	162968599	unique_peak1	190	34	1.5958	5.92718	8.74001
chr1	165709800	165711399	unique_peak1	72	19	1.33335	4.9886	3.43633
chr1	165859600	165861799	unique_peak1	104	15	2.05959	5.02979	8.04113
chr1	165923400	165926399	unique_peak1	104	23	1.47463	5.32228	5.17866
chr1	166235800	166238399	unique_peak1	115	26	1.41552	5.46265	5.17906
chr1	167388000	167392399	unique_peak1	199	53	1.0214	6.26559	4.72216
chr1	167570400	167573999	unique_peak1	123	31	1.24458	5.62229	4.54122
chr1	167693200	167696399	unique_peak1	118	35	1.02888	5.68436	3.26745
chr1	167929600	167934199	unique_peak1	165	26	1.81415	5.66196	9.38168
chr1	168183600	168184799	unique_peak1	36	6	2.09208	3.8534	4.09376
chr1	168308800	168311599	unique_peak1	105	23	1.48517	5.32755	5.17866
chr1	168338400	168340399	unique_peak1	75	18	1.45214	4.974	4.04335
chr1	169238400	169240399	unique_peak1	106	25	1.38014	5.39051	4.78701
chr1	169280400	169281599	unique_peak1	56	5	2.79513	3.98253	7.53216
chr1	169732200	169733599	unique_peak1	38	8	1.78806	4.06396	3.44661
chr1	172104200	172105599	unique_peak1	73	10	2.21098	4.56492	6.84482
chr1	172813200	172815599	unique_peak1	92	20	1.53228	5.15846	5.02289
chr1	173031800	173034199	unique_peak1	100	21	1.55696	5.23791	5.42872
chr1	173210000	173211999	unique_peak1	96	28	1.11346	5.41471	3.30087
chr1	173223600	173225199	unique_peak1	58	15	1.41845	4.70922	3.36246
chr1	173257400	173261799	unique_peak1	178	48	1.0382	6.13381	4.48578
chr1	173273600	173278399	unique_peak1	205	43	1.34974	6.1343	7.21083
chr1	173341200	173343199	unique_peak1	104	23	1.47463	5.32228	5.17866
chr1	173367200	173369999	unique_peak1	122	36	1.02612	5.72252	3.34099
chr1	174056000	174058799	unique_peak1	118	22	1.67524	5.36118	6.571
chr1	174134400	174137399	unique_peak1	107	27	1.28357	5.44914	4.27256
chr1	174411400	174412999	unique_peak1	65	18	1.29522	4.89554	3.21212
chr1	174430000	174431599	unique_peak1	76	14	1.80772	4.81075	5.55544
chr1	174492600	174494199	unique_peak1	50	13	1.44902	4.53186	3.08052
chr1	175295400	175298999	unique_peak1	138	38	1.08619	5.8285	4.02389
chr1	176431800	176434399	unique_peak1	97	18	1.73492	5.11539	6.05053
chr1	177421800	177423199	unique_peak1	60	13	1.64817	4.63144	4.16805
chr1	177553800	177556399	unique_peak1	103	22	1.52538	5.28625	5.30039
chr1	178742400	178745999	unique_peak1	143	39	1.08898	5.86642	4.09659
chr1	179186000	179190199	unique_peak1	151	42	1.04478	5.94865	4.0456
chr1	179269000	179269599	unique_peak1	21	3	2.32119	3.16059	3.35694
chr1	179371000	179372199	unique_peak1	63	10	2.04949	4.48418	5.74704
chr1	179373200	179374799	unique_peak1	87	24	1.21928	5.25349	3.45665
chr1	179724400	179726799	unique_peak1	116	27	1.3726	5.49365	5.07342
chr1	181472400	181473999	unique_peak1	38	8	1.78806	4.06396	3.44661
chr1	181474400	181478199	unique_peak1	147	41	1.04906	5.91685	3.97231
chr1	181596200	181599799	unique_peak1	135	33	1.25987	5.7174	4.82954
chr1	182185000	182187799	unique_peak1	98	29	1.08725	5.45052	3.23297
chr1	182260200	182264399	unique_peak1	150	40	1.10615	5.91063	4.30687
chr1	182626600	182627799	unique_peak1	59	12	1.7367	4.56879	4.32705
chr1	182707400	182708799	unique_peak1	59	14	1.53025	4.67202	3.65981
chr1	183947000	183949799	unique_peak1	133	22	1.80729	5.42721	7.90937
chr1	184210600	184213199	unique_peak1	115	24	1.52655	5.40713	5.75488
chr1	184338000	184340999	unique_peak1	140	30	1.43329	5.67084	6.08439
chr1	185856800	185857799	unique_peak1	43	10	1.63273	4.2758	3.30472
chr1	187152000	187153999	unique_peak1	78	18	1.4952	4.99553	4.39142
chr1	187186000	187189199	unique_peak1	148	32	1.40448	5.74663	6.03649
chr1	189038800	189040199	unique_peak1	58	14	1.51156	4.66267	3.65981
chr1	191551000	191553799	unique_peak1	120	32	1.17295	5.63087	4.01573
chr1	193047800	193049599	unique_peak1	65	10	2.08372	4.50129	5.96347
chr1	193149400	193151599	unique_peak1	93	23	1.35153	5.26073	4.17295
chr1	193541000	193543999	unique_peak1	104	30	1.10539	5.50689	3.44473
chr1	193644800	193646199	unique_peak1	65	7	2.54315	4.27158	7.51167
chr1	193959400	193962599	unique_peak1	133	28	1.47287	5.59442	5.97013
chr1	194659800	194661799	unique_peak1	58	13	1.61109	4.6129	3.98059
chr1	194860000	194861999	unique_peak1	78	23	1.15817	5.16405	3.08956
chr1	197097200	197097999	unique_peak1	18	2	2.57316	2.87154	3.498
chr10	4795000	4797199	unique_peak1	70	16	1.53691	4.85592	4.11414
chr10	6077400	6081399	unique_peak1	174	38	1.34237	5.95659	6.41108
chr10	7445800	7447399	unique_peak1	68	16	1.50513	4.84003	3.93693
chr10	7499400	7502199	unique_peak1	117	30	1.23522	5.57181	4.32109
chr10	12641600	12643799	unique_peak1	87	22	1.33957	5.19335	3.94835
chr10	12809600	12813799	unique_peak1	165	46	1.01445	6.06182	4.07697
chr10	13272000	13274199	unique_peak1	104	32	1.01519	5.55199	3.04693
chr10	13683800	13688999	unique_peak1	237	57	1.1118	6.41388	5.95411
chr10	13702800	13703199	unique_peak1	20	0	4.26945	2.13472	6.0206
chr10	14263200	14265999	unique_peak1	110	28	1.26342	5.48969	4.3391
chr10	16998400	16999999	unique_peak1	30	6	1.89528	3.755	3.22741
chr10	17070600	17071599	unique_peak1	21	3	2.32119	3.16059	3.35694
chr10	17907000	17907999	unique_peak1	22	4	2.0487	3.34628	3.05312
chr10	17953600	17955399	unique_peak1	82	19	1.47614	5.06	4.44353
chr10	20029600	20034799	unique_peak1	223	58	1.0197	6.39249	5.09018
chr10	20671000	20673399	unique_peak1	109	28	1.25335	5.48466	4.18509
chr10	23515600	23518399	unique_peak1	79	23	1.17216	5.17104	3.08956
chr10	23868800	23870199	unique_peak1	55	10	1.90097	4.40992	4.69162
chr10	26093000	26097399	unique_peak1	171	41	1.21622	6.00043	5.52944
chr10	29031800	29033799	unique_peak1	91	16	1.82511	5.00002	6.19247
chr10	29252800	29256399	unique_peak1	180	35	1.49534	5.91759	7.55866
chr10	29918400	29920599	unique_peak1	95	18	1.71199	5.10392	5.85942
chr10	30522000	30523599	unique_peak1	83	18	1.56346	5.02966	4.74754
chr10	31164400	31166599	unique_peak1	71	20	1.24761	5.01612	3.18537
chr10	35690800	35691799	unique_peak1	23	4	2.09604	3.36995	3.05312
chr10	36856400	36862199	unique_peak1	270	52	1.38628	6.42106	9.23162
chr10	39450000	39454199	unique_peak1	218	51	1.1768	6.28884	6.2304
chr10	39976400	39978199	unique_peak1	86	24	1.20657	5.24714	3.45665
chr10	40067800	40071399	unique_peak1	154	27	1.68543	5.65007	8.07244
chr10	40790000	40792399	unique_peak1	78	23	1.15817	5.16405	3.08956
chr10	42221800	42223199	unique_peak1	53	13	1.5126	4.56365	3.43266
chr10	42398400	42400399	unique_peak1	103	31	1.04894	5.52447	3.10619
chr10	42940200	42942599	unique_peak1	130	38	1.02026	5.79553	3.48811
chr10	45204600	45207199	unique_peak1	88	23	1.29074	5.23033	3.85276
chr10	45297600	45299199	unique_peak1	56	7	2.38009	4.19004	6.32405
chr10	51952200	51957199	unique_peak1	182	42	1.25122	6.05188	5.89884
chr10	52100200	52102999	unique_peak1	135	35	1.1774	5.75863	4.37305
chr10	53315800	53319999	unique_peak1	154	38	1.20738	5.88909	5.0236
chr10	53347200	53350999	unique_peak1	81	24	1.14073	5.21422	3.01488
chr10	53469600	53472999	unique_peak1	112	28	1.28328	5.49962	4.49488
chr10	53793600	53796999	unique_peak1	128	36	1.0791	5.749	3.74157
chr10	57205800	57208599	unique_peak1	111	25	1.43093	5.41591	5.1205
chr10	57717200	57719599	unique_peak1	99	28	1.14734	5.43165	3.44325
chr10	57908400	57912199	unique_peak1	162	36	1.3393	5.8791	6.1232
chr10	57959600	57962599	unique_peak1	107	30	1.13673	5.52256	3.58606
chr10	59412400	59416399	unique_peak1	201	44	1.29551	6.13961	6.64657
chr10	59656400	59657999	unique_peak1	49	11	1.64939	4.40966	3.71899
chr10	59739800	59741399	unique_peak1	87	21	1.4037	5.16128	4.21529
chr10	60607600	60611999	unique_peak1	197	46	1.21052	6.15985	6.02561
chr10	61109400	61112999	unique_peak1	157	42	1.08784	5.97018	4.31499
chr10	61692800	61694799	unique_peak1	82	24	1.15421	5.22096	3.15983
chr10	62801600	62803399	unique_peak1	52	12	1.59872	4.4998	3.56918
chr10	65297200	65299199	unique_peak1	38	9	1.63606	4.13996	3.08023
chr10	68674800	68677599	unique_peak1	134	31	1.33912	5.66956	5.32347
chr10	69387600	69390399	unique_peak1	109	29	1.20444	5.50911	3.95194
chr10	69559200	69562399	unique_peak1	148	27	1.64151	5.62811	7.51629
chr10	70699600	70701199	unique_peak1	81	21	1.32516	5.12201	3.72403
chr10	70746000	70748399	unique_peak1	103	27	1.24159	5.42815	3.96463
chr10	71809000	71811199	unique_peak1	41	10	1.58099	4.24993	3.11714
chr10	74429800	74431399	unique_peak1	46	7	2.16553	4.08276	4.94875
chr10	74779200	74781199	unique_peak1	56	12	1.67965	4.54026	4.13403
chr10	75225600	75227999	unique_peak1	99	24	1.36146	5.32459	4.39778
chr10	75234400	75236799	unique_peak1	63	18	1.261	4.87843	3.0532
chr10	75397800	75400599	unique_peak1	104	29	1.1527	5.48324	3.65842
chr10	75806200	75808599	unique_peak1	58	12	1.71801	4.55944	4.32705
chr10	75930200	75932399	unique_peak1	72	18	1.40735	4.9516	3.70387
chr10	76494800	76496999	unique_peak1	74	19	1.36341	5.00363	3.59866
chr10	77084400	77086399	unique_peak1	78	12	2.04269	4.72179	6.57855
chr10	77364400	77366599	unique_peak1	62	11	1.90645	4.53819	5.11006
chr10	77470600	77472999	unique_peak1	73	18	1.42248	4.95917	3.8725
chr10	77531200	77533399	unique_peak1	68	9	2.27067	4.45726	6.66263
chr10	77647000	77648199	unique_peak1	37	7	1.9291	3.96455	3.645
chr10	77815200	77816599	unique_peak1	29	6	1.85881	3.73676	3.01816
chr10	77874800	77875799	unique_peak1	68	13	1.78524	4.69997	4.93958
chr10	78559200	78560799	unique_peak1	40	9	1.69169	4.16777	3.2721
chr10	78995400	78996799	unique_peak1	54	15	1.34036	4.67018	3.02569
chr10	79016400	79019199	unique_peak1	75	14	1.79318	4.80348	5.35708
chr10	79099800	79101399	unique_peak1	54	8	2.17043	4.25514	5.58075
chr10	79143400	79144799	unique_peak1	30	6	1.89528	3.755	3.22741
chr10	79179800	79180999	unique_peak1	43	9	1.77023	4.20704	3.66464
chr10	79208600	79209199	unique_peak1	29	6	1.85881	3.73676	3.01816
chr10	79227200	79229599	unique_peak1	54	12	1.63992	4.5204	3.94331
chr10	79315200	79319799	unique_peak1	170	39	1.28012	5.96199	5.8482
chr10	79371400	79372199	unique_peak1	26	5	1.96402	3.56697	3.02404
chr10	79378800	79380599	unique_peak1	62	14	1.58452	4.69915	4.02189
chr10	79388800	79392799	unique_peak1	132	32	1.27812	5.68346	4.91597
chr10	79422600	79424599	unique_peak1	90	19	1.57849	5.11117	5.15525
chr10	79446200	79452199	unique_peak1	162	43	1.08932	6.00409	4.52458
chr10	79458400	79460399	unique_peak1	64	16	1.43871	4.80682	3.58938
chr10	79481800	79483199	unique_peak1	44	10	1.65773	4.28829	3.4952
chr10	79515600	79517799	unique_peak1	91	13	2.10522	4.85997	7.42399
chr10	79564000	79565399	unique_peak1	46	12	1.46509	4.43298	3.02796
chr10	79577400	79581399	unique_peak1	137	39	1.04164	5.84275	3.69289
chr10	79610400	79615799	unique_peak1	196	37	1.51155	6.0037	8.18525
chr10	79721200	79724399	unique_peak1	88	16	1.78824	4.98158	5.99487
chr10	79780800	79783399	unique_peak1	59	16	1.34968	4.7623	3.08659
chr10	79850600	79851799	unique_peak1	25	5	1.92204	3.54598	3.02404
chr10	79860000	79862199	unique_peak1	62	16	1.40395	4.78944	3.41922
chr10	79867600	79869999	unique_peak1	80	23	1.18598	5.17795	3.23768
chr10	80022000	80024999	unique_peak1	96	27	1.16409	5.3894	3.51718
chr10	80036800	80041599	unique_peak1	130	31	1.30567	5.65283	5.00589
chr10	80065600	80066999	unique_peak1	50	10	1.79694	4.3579	4.08267
chr10	80084000	80085199	unique_peak1	32	6	1.96482	3.78977	3.43979
chr10	80137600	80140599	unique_peak1	98	28	1.13616	5.42606	3.44325
chr10	80218000	80218999	unique_peak1	54	12	1.63992	4.5204	3.94331
chr10	80316400	80318599	unique_peak1	65	8	2.37323	4.35654	6.95105
chr10	80391400	80395799	unique_peak1	151	43	1.01161	5.96524	3.85608
chr10	80532400	80534199	unique_peak1	56	15	1.38009	4.69004	3.19271
chr10	80567600	80569199	unique_peak1	44	10	1.65773	4.28829	3.4952
chr10	80695400	80697199	unique_peak1	48	9	1.88995	4.2669	4.2732
chr10	80748000	80748999	unique_peak1	23	4	2.09604	3.36995	3.05312
chr10	80782200	80784799	unique_peak1	87	22	1.33957	5.19335	3.94835
chr10	80811800	80813999	unique_peak1	86	15	1.85042	4.92521	6.17384
chr10	80840000	80841199	unique_peak1	50	13	1.44902	4.53186	3.08052
chr10	80892400	80894599	unique_peak1	64	11	1.94121	4.55557	5.31705
chr10	80926600	80927999	unique_peak1	34	8	1.6677	4.00378	3.04994
chr10	80945000	80945999	unique_peak1	25	4	2.18507	3.41446	3.51
chr10	81105400	81106999	unique_peak1	67	15	1.57636	4.78818	4.24841
chr10	82161000	82162799	unique_peak1	61	12	1.77317	4.58703	4.52227
chr10	82320800	82324599	unique_peak1	138	40	1.01405	5.86457	3.63527
chr10	83184800	83186799	unique_peak1	58	14	1.51156	4.66267	3.65981
chr10	83901800	83904999	unique_peak1	99	23	1.42036	5.29514	4.66772
chr10	84379600	84381199	unique_peak1	55	10	1.90097	4.40992	4.69162
chr10	84563800	84566799	unique_peak1	115	29	1.26351	5.53865	4.40608
chr10	84589400	84591199	unique_peak1	56	14	1.4732	4.64349	3.48244
chr10	84849200	84851999	unique_peak1	112	25	1.44082	5.42085	5.28971
chr10	85378200	85379999	unique_peak1	68	11	2.00763	4.58878	5.73643
chr10	85484600	85485599	unique_peak1	40	9	1.69169	4.16777	3.2721
chr10	85960800	85961599	unique_peak1	27	2	3.00447	3.0872	5.06563
chr10	86147600	86148999	unique_peak1	52	10	1.83973	4.3793	4.28341
chr10	86240600	86243199	unique_peak1	79	14	1.85023	4.83201	5.75552
chr10	87608400	87610599	unique_peak1	92	18	1.67667	5.08626	5.66988
chr10	88288600	88289799	unique_peak1	53	6	2.5126	4.06365	6.41286
chr10	88806600	88807999	unique_peak1	51	9	1.95604	4.29995	4.69059
chr10	89147800	89149799	unique_peak1	70	19	1.30245	4.97315	3.27639
chr10	89207800	89208799	unique_peak1	51	13	1.47062	4.54266	3.2552
chr10	90544600	90546799	unique_peak1	80	20	1.37862	5.08163	3.98923
chr10	90585200	90587199	unique_peak1	88	25	1.17526	5.28807	3.37686
chr10	90633800	90635399	unique_peak1	44	10	1.65773	4.28829	3.4952
chr10	90642200	90645999	unique_peak1	145	29	1.51936	5.66657	6.71564
chr10	93103400	93105199	unique_peak1	79	20	1.3648	5.07472	3.82397
chr10	93294000	93297799	unique_peak1	113	33	1.0636	5.61926	3.38699
chr10	93497800	93499199	unique_peak1	65	12	1.84271	4.6218	5.12031
chr10	94150000	94154399	unique_peak1	132	38	1.03712	5.80396	3.61947
chr10	94404800	94408599	unique_peak1	132	31	1.32252	5.66126	5.16392
chr10	94786200	94787399	unique_peak1	34	7	1.83763	3.91881	3.43645
chr10	94876200	94880399	unique_peak1	141	35	1.22542	5.78264	4.81535
chr10	94976000	94979399	unique_peak1	103	28	1.19096	5.45346	3.73416
chr10	95023800	95027199	unique_peak1	109	28	1.25335	5.48466	4.18509
chr10	98376200	98379399	unique_peak1	107	21	1.63149	5.27518	5.9742
chr10	98568600	98571599	unique_peak1	104	23	1.47463	5.32228	5.17866
chr10	98723600	98727599	unique_peak1	144	21	1.95917	5.43902	9.50065
chr10	99478000	99479399	unique_peak1	47	11	1.60398	4.38695	3.34305
chr10	99948800	99950999	unique_peak1	56	9	2.05816	4.35101	5.33213
chr10	105009800	105012599	unique_peak1	83	21	1.35196	5.13541	3.88569
chr10	106708200	106709799	unique_peak1	41	8	1.87049	4.10517	3.8548
chr10	107598200	107601199	unique_peak1	107	26	1.33603	5.4229	4.52374
chr10	108446400	108449199	unique_peak1	62	15	1.49141	4.7457	3.70969
chr10	109892000	109894199	unique_peak1	57	8	2.22951	4.28468	5.80522
chr10	110181800	110183599	unique_peak1	72	10	2.19584	4.55735	6.62225
chr10	110355400	110357799	unique_peak1	75	17	1.53015	4.935	4.34132
chr10	110446000	110448199	unique_peak1	68	17	1.42267	4.88126	3.64582
chr10	110602000	110603999	unique_peak1	68	19	1.27067	4.95726	3.11893
chr10	110910000	110914399	unique_peak1	115	34	1.04112	5.64984	3.32601
chr10	110942600	110945199	unique_peak1	96	25	1.271	5.33594	3.98415
chr10	111409200	111411199	unique_peak1	73	17	1.50048	4.92017	4.16417
chr10	112363600	112367399	unique_peak1	102	21	1.57877	5.24881	5.60897
chr10	114751600	114753799	unique_peak1	78	16	1.65567	4.9153	5.03145
chr10	116016400	116020199	unique_peak1	125	24	1.61852	5.45312	6.65346
chr10	117227200	117230799	unique_peak1	115	33	1.08294	5.62893	3.5232
chr10	118304000	118307999	unique_peak1	131	19	1.9922	5.31803	9.07863
chr10	118890800	118892999	unique_peak1	81	16	1.69712	4.93603	5.22068
chr10	119663800	119664799	unique_peak1	44	8	1.94723	4.14354	4.27328
chr10	119910200	119915599	unique_peak1	188	34	1.58409	5.92133	8.5603
chr10	119988800	119990599	unique_peak1	58	12	1.71801	4.55944	4.32705
chr10	120414000	120415599	unique_peak1	58	16	1.33098	4.75295	3.08659
chr10	120802000	120803399	unique_peak1	46	11	1.58056	4.37524	3.34305
chr10	121061200	121064799	unique_peak1	123	30	1.29039	5.59939	4.78326
chr10	121078600	121079599	unique_peak1	46	11	1.58056	4.37524	3.34305
chr10	121532400	121534199	unique_peak1	56	13	1.57273	4.59372	3.79547
chr10	122115400	122118599	unique_peak1	96	22	1.44788	5.2475	4.77972
chr10	122633400	122635199	unique_peak1	64	14	1.61928	4.71653	4.20641
chr10	125402800	125405999	unique_peak1	92	25	1.22416	5.31252	3.67636
chr10	126337000	126338799	unique_peak1	42	8	1.89667	4.11826	4.06282
chr10	126466800	126468199	unique_peak1	39	8	1.81623	4.07804	3.64935
chr10	126477000	126479599	unique_peak1	97	27	1.17549	5.3951	3.51718
chr10	126505000	126506199	unique_peak1	27	5	2.00447	3.5872	3.24128
chr10	126516000	126517599	unique_peak1	49	8	2.06442	4.20214	4.91805
chr10	126601600	126604199	unique_peak1	130	17	2.13574	5.2378	9.73204
chr10	126625600	126628399	unique_peak1	110	31	1.1214	5.5607	3.65768
chr10	126632000	126633599	unique_peak1	59	11	1.85218	4.51105	4.70185
chr10	126647400	126648999	unique_peak1	56	10	1.92066	4.41976	4.89889
chr10	126726600	126729599	unique_peak1	91	26	1.15769	5.33373	3.30112
chr10	126747400	126749599	unique_peak1	68	16	1.50513	4.84003	3.93693
chr10	126777400	126779599	unique_peak1	71	18	1.392	4.94393	3.70387
chr10	127056800	127059599	unique_peak1	127	30	1.3257	5.61705	5.09952
chr10	127079600	127081799	unique_peak1	89	25	1.18769	5.29428	3.37686
chr10	127101600	127105799	unique_peak1	149	35	1.28638	5.81312	5.42625
chr10	127114200	127115199	unique_peak1	64	15	1.52617	4.76308	3.88697
chr10	127494600	127499399	unique_peak1	164	40	1.20477	5.95994	5.31116
chr10	127519200	127522199	unique_peak1	104	28	1.20161	5.45878	3.88257
chr10	127528200	127531799	unique_peak1	115	31	1.1704	5.5852	3.94504
chr10	127534000	127536399	unique_peak1	86	23	1.26546	5.21769	3.69574
chr10	127647800	127648799	unique_peak1	40	5	2.42865	3.79929	5.07533
chr10	127668400	127669799	unique_peak1	53	7	2.31995	4.15997	5.85893
chr10	127739200	127741199	unique_peak1	63	14	1.60203	4.70791	4.20641
chr10	127758800	127761199	unique_peak1	99	23	1.42036	5.29514	4.66772
chr10	127773800	127776999	unique_peak1	125	32	1.21799	5.65339	4.4584
chr10	127804600	127806799	unique_peak1	53	14	1.41306	4.61342	3.13558
chr10	127813400	127813999	unique_peak1	20	3	2.26945	3.13472	3.11807
chr10	127814400	127815199	unique_peak1	30	5	2.11768	3.6438	3.6849
chr10	127845200	127846799	unique_peak1	59	13	1.62979	4.62225	3.98059
chr10	127847400	127850199	unique_peak1	107	23	1.50596	5.33794	5.35234
chr10	127895200	127897599	unique_peak1	68	16	1.50513	4.84003	3.93693
chr10	128000800	128002999	unique_peak1	128	23	1.70359	5.43676	7.17172
chr10	128026000	128027999	unique_peak1	78	13	1.93578	4.77524	6.15355
chr10	128062200	128064199	unique_peak1	70	17	1.45445	4.89715	3.81635
chr10	128082000	128083399	unique_peak1	28	5	2.0435	3.60671	3.46164
chr10	128132200	128133999	unique_peak1	59	14	1.53025	4.67202	3.65981
chr10	128184600	128187599	unique_peak1	98	17	1.82422	5.08203	6.61032
chr10	128257000	128260399	unique_peak1	109	31	1.11133	5.55567	3.51683
chr10	128326600	128328399	unique_peak1	68	13	1.78524	4.69997	4.93958
chr10	128346600	128347999	unique_peak1	48	9	1.88995	4.2669	4.2732
chr11	3101400	3102599	unique_peak1	84	16	1.73709	4.95601	5.60444
chr11	3164200	3167399	unique_peak1	145	39	1.10432	5.87409	4.23441
chr11	3812000	3814999	unique_peak1	121	28	1.36852	5.54224	5.13491
chr11	4035200	4036199	unique_peak1	58	10	1.95901	4.43894	5.10814
chr11	4086400	4088799	unique_peak1	114	17	1.99085	5.16535	8.24256
chr11	4117600	4119599	unique_peak1	90	17	1.7305	5.03517	5.82726
chr11	4537400	4540799	unique_peak1	107	32	1.04653	5.56766	3.17943
chr11	4747000	4750799	unique_peak1	190	39	1.40315	6.0235	7.28596
chr11	4794800	4796999	unique_peak1	103	29	1.14205	5.47792	3.51458
chr11	4964200	4965999	unique_peak1	84	24	1.1807	5.2342	3.30711
chr11	5419400	5422599	unique_peak1	157	40	1.15655	5.93583	4.72859
chr11	5439600	5442199	unique_peak1	118	28	1.34082	5.52839	4.81159
chr11	5775600	5778799	unique_peak1	137	40	1.00601	5.86056	3.50593
chr11	6190200	6192799	unique_peak1	114	32	1.11638	5.60258	3.72942
chr11	6445600	6448999	unique_peak1	141	40	1.0378	5.87645	3.76632
chr11	17113600	17115199	unique_peak1	34	8	1.6677	4.00378	3.04994
chr11	17156400	17159399	unique_peak1	119	33	1.12065	5.64779	3.80128
chr11	17852200	17853799	unique_peak1	66	16	1.47241	4.82367	3.76198
chr11	18125200	18126799	unique_peak1	33	7	1.80538	3.90269	3.23081
chr11	19818400	19820599	unique_peak1	101	26	1.27246	5.39112	4.05067
chr11	20148200	20149999	unique_peak1	95	15	1.95991	4.97996	6.99021
chr11	20991400	20992999	unique_peak1	74	21	1.22591	5.07238	3.09993
chr11	22412000	22413399	unique_peak1	64	16	1.43871	4.80682	3.58938
chr11	22757000	22760599	unique_peak1	144	36	1.20915	5.81403	4.88455
chr11	22880000	22882999	unique_peak1	118	35	1.02888	5.68436	3.26745
chr11	23154200	23160399	unique_peak1	232	57	1.08818	6.40207	5.68057
chr11	23794200	23795599	unique_peak1	80	14	1.86405	4.83892	5.95725
chr11	26109800	26111199	unique_peak1	50	12	1.55593	4.47841	3.38598
chr11	26492800	26493999	unique_peak1	55	11	1.77544	4.47268	4.30187
chr11	29273200	29275799	unique_peak1	94	22	1.42471	5.23591	4.60967
chr11	29593000	29595599	unique_peak1	112	29	1.23437	5.52408	4.25291
chr11	30165800	30169199	unique_peak1	170	39	1.28012	5.96199	5.8482
chr11	30548400	30549799	unique_peak1	53	10	1.86052	4.38969	4.48643
chr11	30654800	30655799	unique_peak1	38	4	2.63606	3.63996	5.43515
chr11	30670800	30675199	unique_peak1	209	43	1.37113	6.145	7.53279
chr11	31770000	31773599	unique_peak1	121	33	1.13903	5.65698	3.94306
chr11	32120800	32123599	unique_peak1	122	33	1.14811	5.66152	3.94306
chr11	33412000	33414199	unique_peak1	86	21	1.39099	5.15493	4.21529
chr11	35611200	35612399	unique_peak1	37	6	2.12174	3.86823	4.09376
chr11	42232800	42234999	unique_peak1	79	18	1.50919	5.00252	4.39142
chr11	43247200	43248799	unique_peak1	87	18	1.61521	5.05553	5.11121
chr11	43494800	43499199	unique_peak1	147	41	1.04906	5.91685	3.97231
chr11	45756000	45758399	unique_peak1	120	24	1.57349	5.4306	6.11003
chr11	45768200	45769399	unique_peak1	42	10	1.60716	4.26301	3.30472
chr11	49015600	49018999	unique_peak1	157	43	1.05467	5.98677	4.11892
chr11	49422400	49423999	unique_peak1	69	20	1.21628	5.00046	3.03172
chr11	49607200	49608999	unique_peak1	87	21	1.4037	5.16128	4.21529
chr11	49659600	49663199	unique_peak1	145	37	1.17832	5.83709	4.65972
chr11	50137000	50140799	unique_peak1	236	53	1.21021	6.35999	6.80998
chr11	50729200	50729799	unique_peak1	28	3	2.62846	3.31423	4.58931
chr11	51076200	51078999	unique_peak1	94	27	1.14091	5.37781	3.3721
chr11	51447800	51451199	unique_peak1	132	37	1.07459	5.78522	3.81446
chr11	51461600	51465599	unique_peak1	209	41	1.43824	6.11144	8.07056
chr11	51568000	51571599	unique_peak1	181	42	1.24513	6.04883	5.89884
chr11	51781000	51781799	unique_peak1	60	15	1.45553	4.72776	3.53482
chr11	52094600	52096599	unique_peak1	66	18	1.31195	4.9039	3.21212
chr11	52173200	52176199	unique_peak1	157	36	1.30465	5.86178	5.64842
chr11	52209000	52211399	unique_peak1	81	21	1.32516	5.12201	3.72403
chr11	52577600	52579599	unique_peak1	85	23	1.2526	5.21126	3.54084
chr11	53138200	53138999	unique_peak1	55	15	1.3604	4.6802	3.02569
chr11	53332800	53334799	unique_peak1	93	25	1.23606	5.31847	3.67636
chr11	53380600	53382199	unique_peak1	59	16	1.34968	4.7623	3.08659
chr11	53582400	53584799	unique_peak1	80	21	1.31151	5.11519	3.72403
chr11	53702600	53705399	unique_peak1	95	25	1.25947	5.33018	3.82925
chr11	53791600	53793799	unique_peak1	94	22	1.42471	5.23591	4.60967
chr11	54116800	54118599	unique_peak1	68	17	1.42267	4.88126	3.64582
chr11	54679600	54682199	unique_peak1	90	22	1.37686	5.21199	4.27513
chr11	55017800	55018399	unique_peak1	39	7	1.98615	3.99308	4.07017
chr11	55231200	55233599	unique_peak1	94	23	1.36331	5.26662	4.336
chr11	55420600	55422999	unique_peak1	97	29	1.07596	5.44487	3.09531
chr11	57459000	57459399	unique_peak1	28	3	2.62846	3.31423	4.58931
chr11	57980600	57982399	unique_peak1	101	22	1.50378	5.27545	5.12513
chr11	58750200	58752799	unique_peak1	111	25	1.43093	5.41591	5.1205
chr11	59004400	59006599	unique_peak1	93	17	1.76657	5.05321	6.02074
chr11	59014200	59016799	unique_peak1	128	34	1.15927	5.70892	4.15763
chr11	59021400	59022799	unique_peak1	60	14	1.54863	4.68121	3.83966
chr11	59040000	59043599	unique_peak1	139	38	1.09417	5.83249	4.02389
chr11	59283800	59285999	unique_peak1	113	29	1.24417	5.52898	4.25291
chr11	59318600	59321999	unique_peak1	151	42	1.04478	5.94865	4.0456
chr11	59622000	59625399	unique_peak1	126	34	1.14189	5.70023	4.01458
chr11	59651000	59654799	unique_peak1	123	31	1.24458	5.62229	4.54122
chr11	59918000	59921199	unique_peak1	157	38	1.2287	5.89975	5.17237
chr11	59952200	59955599	unique_peak1	143	35	1.24098	5.79041	4.96587
chr11	59988200	59991199	unique_peak1	156	38	1.22164	5.89622	5.17237
chr11	60032400	60034599	unique_peak1	76	15	1.71461	4.8573	5.18845
chr11	60035800	60036799	unique_peak1	33	7	1.80538	3.90269	3.23081
chr11	60267400	60269399	unique_peak1	91	23	1.32761	5.24877	4.01185
chr11	60512400	60515599	unique_peak1	127	36	1.07044	5.74468	3.74157
chr11	60743800	60747599	unique_peak1	183	46	1.12896	6.11907	5.15884
chr11	60835400	60837599	unique_peak1	109	29	1.20444	5.50911	3.95194
chr11	60987000	60989199	unique_peak1	105	18	1.8222	5.15903	6.82989
chr11	61079800	61080599	unique_peak1	60	7	2.45553	4.22776	6.79508
chr11	61305400	61308999	unique_peak1	130	34	1.17638	5.71747	4.30238
chr11	61391200	61393599	unique_peak1	117	34	1.06013	5.65935	3.46003
chr11	61433200	61434199	unique_peak1	28	6	1.82111	3.71791	3.01816
chr11	61666000	61668999	unique_peak1	109	29	1.20444	5.50911	3.95194
chr11	62061800	62064199	unique_peak1	118	30	1.24461	5.5765	4.32109
chr11	62351000	62354199	unique_peak1	124	30	1.29932	5.60386	4.78326
chr11	62460000	62462999	unique_peak1	111	26	1.37649	5.44313	4.84804
chr11	62544200	62545399	unique_peak1	56	14	1.4732	4.64349	3.48244
chr11	62692200	62693399	unique_peak1	52	13	1.4918	4.55326	3.2552
chr11	64975400	64976399	unique_peak1	48	12	1.51144	4.45616	3.20553
chr11	65981400	65981999	unique_peak1	25	4	2.18507	3.41446	3.51
chr11	68714600	68717399	unique_peak1	115	29	1.26351	5.53865	4.40608
chr11	68858200	68862399	unique_peak1	167	40	1.22481	5.96996	5.46026
chr11	68882800	68885399	unique_peak1	145	32	1.38185	5.73532	5.87216
chr11	68911800	68913799	unique_peak1	84	23	1.23959	5.20476	3.54084
chr11	68924200	68926199	unique_peak1	81	18	1.53666	5.01626	4.5685
chr11	69139800	69140999	unique_peak1	71	17	1.47001	4.90493	3.98916
chr11	69359600	69360999	unique_peak1	48	9	1.88995	4.2669	4.2732
chr11	69390400	69392799	unique_peak1	103	29	1.14205	5.47792	3.51458
chr11	69482000	69486199	unique_peak1	147	33	1.35392	5.76442	5.77201
chr11	69493600	69496999	unique_peak1	144	35	1.24868	5.79426	5.11788
chr11	69658800	69660999	unique_peak1	118	28	1.34082	5.52839	4.81159
chr11	69661400	69662599	unique_peak1	34	7	1.83763	3.91881	3.43645
chr11	69732200	69736799	unique_peak1	206	33	1.72709	5.95101	10.3647
chr11	69760400	69762599	unique_peak1	96	29	1.06455	5.43917	3.09531
chr11	69807800	69811999	unique_peak1	145	32	1.38185	5.73532	5.87216
chr11	70026800	70029199	unique_peak1	82	19	1.47614	5.06	4.44353
chr11	70042000	70044799	unique_peak1	95	26	1.20503	5.3574	3.59479
chr11	70221400	70224199	unique_peak1	147	32	1.39699	5.74289	6.03649
chr11	70244800	70247799	unique_peak1	104	29	1.1527	5.48324	3.65842
chr11	70265200	70265999	unique_peak1	25	3	2.507	3.2535	4.08961
chr11	70375200	70378999	unique_peak1	151	36	1.26159	5.84025	5.33863
chr11	70658400	70660199	unique_peak1	75	22	1.17651	5.11182	3.01958
chr11	72302000	72303999	unique_peak1	92	11	2.33964	4.75478	8.60769
chr11	72420200	72422599	unique_peak1	134	26	1.58423	5.547	6.74377
chr11	72861000	72862999	unique_peak1	94	13	2.14091	4.87781	7.85823
chr11	74583800	74585999	unique_peak1	102	27	1.23084	5.42278	3.96463
chr11	74738400	74741199	unique_peak1	133	28	1.47287	5.59442	5.97013
chr11	75300200	75302199	unique_peak1	104	31	1.05959	5.52979	3.24104
chr11	75343600	75345799	unique_peak1	125	33	1.17492	5.67492	4.23188
chr11	75401600	75403399	unique_peak1	105	22	1.54657	5.29685	5.4773
chr11	76015000	76016999	unique_peak1	94	25	1.24783	5.32435	3.82925
chr11	76029000	76031199	unique_peak1	93	19	1.61457	5.12921	5.33767
chr11	76575600	76577399	unique_peak1	89	23	1.30317	5.23655	3.85276
chr11	76658400	76660799	unique_peak1	100	21	1.55696	5.23791	5.42872
chr11	76810600	76812599	unique_peak1	54	12	1.63992	4.5204	3.94331
chr11	76891200	76892599	unique_peak1	98	18	1.74621	5.12103	6.24318
chr11	77845200	77847399	unique_peak1	77	22	1.2054	5.12626	3.1686
chr11	77850800	77852399	unique_peak1	80	14	1.86405	4.83892	5.95725
chr11	78001200	78003799	unique_peak1	140	36	1.17803	5.79847	4.58923
chr11	78074800	78076399	unique_peak1	76	14	1.80772	4.81075	5.55544
chr11	78324400	78327799	unique_peak1	143	41	1.01859	5.90161	3.70887
chr11	78348000	78352199	unique_peak1	182	49	1.03363	6.16067	4.42787
chr11	78958800	78960199	unique_peak1	62	11	1.90645	4.53819	5.11006
chr11	79516200	79518999	unique_peak1	119	32	1.16372	5.62625	4.01573
chr11	79805200	79809399	unique_peak1	181	39	1.34946	5.99666	6.6351
chr11	80113200	80116199	unique_peak1	132	33	1.23506	5.70499	4.67771
chr11	80241400	80244199	unique_peak1	153	34	1.3563	5.80743	5.99657
chr11	80963800	80968199	unique_peak1	172	45	1.09142	6.06927	4.66998
chr11	82702800	82704199	unique_peak1	83	20	1.41907	5.10185	4.15661
chr11	83253000	83255199	unique_peak1	71	16	1.55247	4.8637	4.29353
chr11	83755000	83757999	unique_peak1	106	32	1.03618	5.56248	3.17943
chr11	84756400	84759199	unique_peak1	82	24	1.15421	5.22096	3.15983
chr11	85046400	85049199	unique_peak1	136	36	1.14602	5.78247	4.30012
chr11	85123200	85127199	unique_peak1	153	41	1.09326	5.93895	4.37938
chr11	86069400	86072399	unique_peak1	100	25	1.31595	5.35841	4.29977
chr11	86620000	86621999	unique_peak1	79	19	1.43519	5.03953	4.09923
chr11	87217200	87218399	unique_peak1	48	12	1.51144	4.45616	3.20553
chr11	87404200	87405199	unique_peak1	62	16	1.40395	4.78944	3.41922
chr11	87549400	87551999	unique_peak1	110	30	1.1672	5.5378	3.87453
chr11	87798000	87802399	unique_peak1	161	39	1.21998	5.93192	5.24166
chr11	88835200	88836199	unique_peak1	60	16	1.36806	4.77149	3.25159
chr11	88920400	88922599	unique_peak1	131	23	1.72916	5.44954	7.55182
chr11	89162200	89165199	unique_peak1	101	26	1.27246	5.39112	4.05067
chr11	90110200	90112199	unique_peak1	67	17	1.40643	4.87314	3.64582
chr11	90497800	90501199	unique_peak1	116	31	1.17995	5.58998	4.09146
chr11	90547800	90549999	unique_peak1	101	24	1.38349	5.3356	4.56143
chr11	93816200	93818199	unique_peak1	83	17	1.64147	4.99066	5.06981
chr11	93857600	93858999	unique_peak1	66	15	1.55988	4.77994	4.06657
chr11	94409200	94410999	unique_peak1	71	18	1.392	4.94393	3.70387
chr11	94461800	94464599	unique_peak1	86	26	1.09553	5.30265	3.01622
chr11	94852000	94855399	unique_peak1	176	34	1.51112	5.88485	7.67729
chr11	95125000	95125599	unique_peak1	25	5	1.92204	3.54598	3.02404
chr11	95574600	95576599	unique_peak1	98	25	1.2937	5.34729	4.14101
chr11	96836800	96841599	unique_peak1	174	48	1.01306	6.12124	4.22425
chr11	96879000	96881199	unique_peak1	123	31	1.24458	5.62229	4.54122
chr11	97046200	97049399	unique_peak1	122	30	1.28138	5.59489	4.62754
chr11	97049800	97050999	unique_peak1	68	17	1.42267	4.88126	3.64582
chr11	97276400	97278399	unique_peak1	78	17	1.57321	4.95653	4.70171
chr11	97395600	97396399	unique_peak1	28	6	1.82111	3.71791	3.01816
chr11	97435600	97437399	unique_peak1	50	13	1.44902	4.53186	3.08052
chr11	97702000	97702799	unique_peak1	27	5	2.00447	3.5872	3.24128
chr11	97881600	97884999	unique_peak1	134	33	1.25166	5.71329	4.82954
chr11	97886600	97889599	unique_peak1	158	38	1.23572	5.90326	5.32255
chr11	98008600	98011999	unique_peak1	166	39	1.25379	5.94883	5.54227
chr11	98053600	98055399	unique_peak1	98	16	1.90668	5.0408	6.99767
chr11	98261200	98262799	unique_peak1	69	15	1.6086	4.8043	4.43241
chr11	98299200	98300399	unique_peak1	57	12	1.69899	4.54994	4.13403
chr11	98590200	98591199	unique_peak1	36	7	1.89944	3.94972	3.645
chr11	98724200	98726199	unique_peak1	96	21	1.51201	5.21544	5.07315
chr11	98793800	98795799	unique_peak1	35	6	2.06161	3.83816	3.87315
chr11	98842800	98844799	unique_peak1	78	20	1.35081	5.06772	3.82397
chr11	100180600	100183399	unique_peak1	91	26	1.15769	5.33373	3.30112
chr11	100274200	100277999	unique_peak1	176	43	1.18098	6.04992	5.37441
chr11	100331200	100334399	unique_peak1	140	35	1.21756	5.77871	4.81535
chr11	100478600	100481999	unique_peak1	153	36	1.27613	5.84752	5.49284
chr11	100930600	100931999	unique_peak1	80	19	1.44901	5.04643	4.27037
chr11	101176200	101180199	unique_peak1	151	41	1.07872	5.93168	4.24214
chr11	101885800	101889199	unique_peak1	106	32	1.03618	5.56248	3.17943
chr11	101948000	101950999	unique_peak1	155	37	1.25201	5.87393	5.40622
chr11	102110000	102111599	unique_peak1	80	18	1.52301	5.00943	4.5685
chr11	102155600	102157599	unique_peak1	85	14	1.93067	4.87223	6.36548
chr11	102158000	102159799	unique_peak1	76	18	1.46668	4.98127	4.21634
chr11	102176400	102180199	unique_peak1	188	36	1.50392	5.96141	7.95813
chr11	102307400	102310999	unique_peak1	109	22	1.58777	5.31745	5.83588
chr11	102634400	102635999	unique_peak1	57	11	1.81447	4.4922	4.50079
chr11	102876400	102878599	unique_peak1	72	20	1.26296	5.0238	3.18537
chr11	103058800	103061199	unique_peak1	92	28	1.06662	5.39129	3.02253
chr11	103128000	103128799	unique_peak1	50	6	2.44902	4.03186	5.93512
chr11	103670400	103671999	unique_peak1	71	18	1.392	4.94393	3.70387
chr11	104329200	104331399	unique_peak1	70	20	1.23206	5.00835	3.03172
chr11	105152600	105156999	unique_peak1	156	43	1.04761	5.98324	4.11892
chr11	105804600	105806799	unique_peak1	110	27	1.31404	5.46438	4.58777
chr11	105869400	105870199	unique_peak1	20	3	2.26945	3.13472	3.11807
chr11	105926600	105928799	unique_peak1	80	22	1.24738	5.14725	3.4738
chr11	105949400	105950599	unique_peak1	26	3	2.54898	3.27449	4.08961
chr11	106115200	106117999	unique_peak1	155	27	1.69258	5.65364	8.26008
chr11	106346600	106349599	unique_peak1	117	29	1.28253	5.54815	4.56098
chr11	106993200	106994399	unique_peak1	48	10	1.75245	4.33565	3.8843
chr11	107049400	107050799	unique_peak1	103	17	1.87902	5.10943	7.01057
chr11	107407000	107410999	unique_peak1	167	43	1.12293	6.0209	4.80232
chr11	107653800	107655799	unique_peak1	76	22	1.19105	5.11909	3.1686
chr11	108285400	108286199	unique_peak1	25	5	1.92204	3.54598	3.02404
chr11	108770600	108772399	unique_peak1	44	11	1.5322	4.35106	3.15925
chr11	109203400	109205799	unique_peak1	63	17	1.339	4.83942	3.31196
chr11	109223000	109226399	unique_peak1	131	36	1.10467	5.76179	4.01747
chr11	110197000	110199799	unique_peak1	96	23	1.38648	5.2782	4.50094
chr11	110260400	110261399	unique_peak1	54	9	2.01843	4.33114	5.11635
chr11	113479600	113482199	unique_peak1	126	34	1.14189	5.70023	4.01458
chr11	113609800	113613999	unique_peak1	146	40	1.07629	5.8957	4.03339
chr11	114529800	114532999	unique_peak1	174	46	1.07318	6.09118	4.60676
chr11	114536800	114538399	unique_peak1	82	22	1.27451	5.16082	3.62982
chr11	115110400	115112599	unique_peak1	81	22	1.26103	5.15407	3.4738
chr11	115227800	115229799	unique_peak1	92	24	1.28075	5.28423	3.91816
chr11	115242200	115245399	unique_peak1	123	36	1.03513	5.72702	3.47269
chr11	115279200	115282599	unique_peak1	140	35	1.21756	5.77871	4.81535
chr11	115425000	115428199	unique_peak1	162	39	1.22683	5.93534	5.39129
chr11	115673000	115677999	unique_peak1	204	46	1.24917	6.17917	6.47523
chr11	115720400	115721799	unique_peak1	36	7	1.89944	3.94972	3.645
chr11	115882600	115884199	unique_peak1	43	10	1.63273	4.2758	3.30472
chr11	115884600	115886399	unique_peak1	75	17	1.53015	4.935	4.34132
chr11	115890800	115893399	unique_peak1	97	22	1.45929	5.25321	4.77972
chr11	116166400	116168399	unique_peak1	68	13	1.78524	4.69997	4.93958
chr11	116272200	116273799	unique_peak1	65	18	1.29522	4.89554	3.21212
chr11	116295800	116296999	unique_peak1	79	20	1.3648	5.07472	3.82397
chr11	116349800	116352399	unique_peak1	122	26	1.48069	5.49523	5.6875
chr11	116439400	116442599	unique_peak1	107	26	1.33603	5.4229	4.52374
chr11	116484000	116485599	unique_peak1	87	15	1.86313	4.93157	6.17384
chr11	116779600	116780999	unique_peak1	62	17	1.32148	4.83067	3.1488
chr11	117644200	117645399	unique_peak1	25	5	1.92204	3.54598	3.02404
chr11	117670000	117672199	unique_peak1	120	24	1.57349	5.4306	6.11003
chr11	117734200	117734799	unique_peak1	44	5	2.5322	3.85106	5.79706
chr11	117827800	117831799	unique_peak1	193	43	1.28298	6.10092	6.42505
chr11	118149200	118152199	unique_peak1	146	33	1.34638	5.76065	5.61134
chr11	118883000	118885799	unique_peak1	146	34	1.30456	5.78156	5.36003
chr11	119215600	119217599	unique_peak1	78	21	1.2837	5.10128	3.56455
chr11	119773400	119778199	unique_peak1	206	53	1.05967	6.28472	5.11855
chr11	119958600	119962799	unique_peak1	174	47	1.04281	6.10637	4.41238
chr11	120208600	120213199	unique_peak1	235	51	1.25995	6.33041	7.27191
chr11	120237600	120240399	unique_peak1	82	22	1.27451	5.16082	3.62982
chr11	120317600	120321599	unique_peak1	179	43	1.19967	6.05927	5.52075
chr11	120344400	120348999	unique_peak1	201	53	1.03247	6.27112	4.72216
chr11	120440800	120443799	unique_peak1	154	37	1.24485	5.87035	5.25406
chr11	120477000	120479599	unique_peak1	98	21	1.53471	5.22679	5.25009
chr11	120502800	120505999	unique_peak1	113	34	1.02178	5.64017	3.19393
chr11	120809600	120812799	unique_peak1	196	34	1.6302	5.94438	9.10239
chr11	121120600	121121199	unique_peak1	52	12	1.59872	4.4998	3.56918
chr11	121121600	121122799	unique_peak1	71	18	1.392	4.94393	3.70387
chr11	121212800	121217799	unique_peak1	186	48	1.08683	6.15812	4.88841
chr11	121312400	121314799	unique_peak1	110	26	1.36651	5.43814	4.84804
chr11	121532400	121534599	unique_peak1	79	21	1.29769	5.10828	3.56455
chr12	3234600	3236199	unique_peak1	39	7	1.98615	3.99308	4.07017
chr12	3307000	3310799	unique_peak1	130	28	1.44768	5.58182	5.80014
chr12	3364800	3366199	unique_peak1	48	10	1.75245	4.33565	3.8843
chr12	3425000	3428799	unique_peak1	119	33	1.12065	5.64779	3.80128
chr12	4599400	4600799	unique_peak1	52	13	1.4918	4.55326	3.2552
chr12	4847000	4849199	unique_peak1	71	19	1.318	4.98093	3.43633
chr12	4923600	4924999	unique_peak1	59	13	1.62979	4.62225	3.98059
chr12	5382600	5383999	unique_peak1	40	9	1.69169	4.16777	3.2721
chr12	8214200	8215799	unique_peak1	52	13	1.4918	4.55326	3.2552
chr12	8307800	8309599	unique_peak1	67	18	1.32843	4.91214	3.37359
chr12	8320200	8320799	unique_peak1	29	2	3.08121	3.12557	5.33258
chr12	8504200	8507199	unique_peak1	112	24	1.4974	5.39256	5.57955
chr12	8777600	8780799	unique_peak1	148	35	1.27894	5.8094	5.27135
chr12	8980200	8981999	unique_peak1	62	11	1.90645	4.53819	5.11006
chr12	9287400	9288199	unique_peak1	21	1	3.32119	2.66059	4.87665
chr12	11155600	11158399	unique_peak1	84	18	1.57663	5.03624	4.92846
chr12	11462800	11463199	unique_peak1	15	2	2.38202	2.77597	3.53488
chr12	12269000	12270799	unique_peak1	54	15	1.34036	4.67018	3.02569
chr12	15821000	15824199	unique_peak1	121	27	1.41914	5.51693	5.40529
chr12	16595800	16597199	unique_peak1	49	4	2.91242	3.77814	7.20784
chr12	16817400	16818599	unique_peak1	33	3	2.80538	3.40269	5.35254
chr12	17354200	17356599	unique_peak1	97	22	1.45929	5.25321	4.77972
chr12	21291200	21293399	unique_peak1	86	22	1.32686	5.18699	3.94835
chr12	21419800	21424799	unique_peak1	160	40	1.17747	5.94629	5.01707
chr12	21548800	21550399	unique_peak1	43	10	1.63273	4.2758	3.30472
chr12	25334800	25337399	unique_peak1	65	13	1.7358	4.67525	4.74362
chr12	25365200	25366599	unique_peak1	32	6	1.96482	3.78977	3.43979
chr12	25391800	25394999	unique_peak1	155	40	1.14238	5.92874	4.72859
chr12	25515200	25517999	unique_peak1	84	18	1.57663	5.03624	4.92846
chr12	25659800	25660399	unique_peak1	26	5	1.96402	3.56697	3.02404
chr12	27098600	27100599	unique_peak1	59	11	1.85218	4.51105	4.70185
chr12	29334000	29335799	unique_peak1	66	16	1.47241	4.82367	3.76198
chr12	29359600	29360599	unique_peak1	25	5	1.92204	3.54598	3.02404
chr12	29434600	29436199	unique_peak1	39	9	1.66422	4.15404	3.2721
chr12	30219200	30220199	unique_peak1	22	4	2.0487	3.34628	3.05312
chr12	31949000	31952399	unique_peak1	106	29	1.17368	5.49373	3.80423
chr12	32034000	32037999	unique_peak1	97	25	1.28241	5.34164	3.98415
chr12	32182800	32185399	unique_peak1	90	17	1.7305	5.03517	5.82726
chr12	32633200	32634999	unique_peak1	65	9	2.22122	4.43254	6.43696
chr12	32744400	32746399	unique_peak1	51	12	1.57753	4.48921	3.56918
chr12	33504000	33506399	unique_peak1	61	14	1.56672	4.69025	3.83966
chr12	33639200	33640599	unique_peak1	61	14	1.56672	4.69025	3.83966
chr12	34114400	34116999	unique_peak1	79	23	1.17216	5.17104	3.08956
chr12	36881200	36885199	unique_peak1	157	32	1.46971	5.77925	6.70696
chr12	40762000	40764399	unique_peak1	81	23	1.19962	5.18477	3.23768
chr12	40946600	40950599	unique_peak1	161	38	1.25651	5.91366	5.47411
chr12	41171400	41174999	unique_peak1	142	32	1.35876	5.72377	5.7092
chr12	45369800	45371399	unique_peak1	52	13	1.4918	4.55326	3.2552
chr12	45429600	45431799	unique_peak1	76	18	1.46668	4.98127	4.21634
chr12	51748600	51749799	unique_peak1	33	5	2.22042	3.69517	4.13933
chr12	52448000	52450799	unique_peak1	92	24	1.28075	5.28423	3.91816
chr12	52790600	52793599	unique_peak1	115	34	1.04112	5.64984	3.32601
chr12	52928200	52931999	unique_peak1	117	33	1.10196	5.63844	3.66132
chr12	53190400	53191799	unique_peak1	26	5	1.96402	3.56697	3.02404
chr12	53603800	53604599	unique_peak1	26	4	2.22705	3.43545	3.51
chr12	53605400	53606599	unique_peak1	62	8	2.32148	4.33067	6.48828
chr12	54347800	54351599	unique_peak1	110	30	1.1672	5.5378	3.87453
chr12	55796000	55797599	unique_peak1	52	9	1.97723	4.31054	4.69059
chr12	55895800	55896999	unique_peak1	37	6	2.12174	3.86823	4.09376
chr12	56085400	56088599	unique_peak1	111	20	1.73906	5.26185	6.68937
chr12	56180400	56182199	unique_peak1	36	6	2.09208	3.8534	4.09376
chr12	56592600	56594599	unique_peak1	67	18	1.32843	4.91214	3.37359
chr12	56920600	56922199	unique_peak1	40	8	1.84369	4.09177	3.64935
chr12	56936800	56938399	unique_peak1	49	4	2.91242	3.77814	7.20784
chr12	57445800	57446999	unique_peak1	48	10	1.75245	4.33565	3.8843
chr12	58330600	58332399	unique_peak1	58	15	1.41845	4.70922	3.36246
chr12	59314000	59315399	unique_peak1	39	8	1.81623	4.07804	3.64935
chr12	60111400	60115399	unique_peak1	111	31	1.13137	5.56569	3.65768
chr12	60161400	60162599	unique_peak1	46	8	1.9956	4.16773	4.48604
chr12	60167200	60169999	unique_peak1	91	19	1.59065	5.11725	5.15525
chr12	60318600	60321199	unique_peak1	95	25	1.25947	5.33018	3.82925
chr12	62623000	62625799	unique_peak1	69	19	1.28667	4.96526	3.27639
chr12	66065400	66071199	unique_peak1	222	50	1.22494	6.2849	6.60083
chr12	66273200	66274399	unique_peak1	44	5	2.5322	3.85106	5.79706
chr12	68320600	68324199	unique_peak1	123	25	1.54414	5.47251	6.15893
chr12	70258400	70260199	unique_peak1	65	14	1.63626	4.72502	4.39313
chr12	70342600	70344399	unique_peak1	61	12	1.77317	4.58703	4.52227
chr12	70397000	70398799	unique_peak1	81	12	2.08415	4.74251	6.79315
chr12	70456800	70458799	unique_peak1	77	11	2.144	4.65696	6.81337
chr12	70472200	70475799	unique_peak1	144	22	1.89504	5.47108	9.10267
chr12	70683000	70684599	unique_peak1	69	17	1.43867	4.88926	3.81635
chr12	70781600	70782399	unique_peak1	30	5	2.11768	3.6438	3.6849
chr12	70829800	70833199	unique_peak1	76	21	1.25518	5.08702	3.40733
chr12	71086200	71087799	unique_peak1	43	6	2.28481	3.94976	4.99902
chr12	71210400	71213599	unique_peak1	104	30	1.10539	5.50689	3.44473
chr12	72038000	72039999	unique_peak1	83	23	1.22643	5.19818	3.38813
chr12	72075400	72077799	unique_peak1	77	17	1.55904	4.94944	4.52052
chr12	72114800	72116599	unique_peak1	60	16	1.36806	4.77149	3.25159
chr12	73170400	73172399	unique_peak1	71	15	1.63993	4.81997	4.61848
chr12	73186800	73188199	unique_peak1	54	10	1.88093	4.3999	4.69162
chr12	73764600	73766399	unique_peak1	48	10	1.75245	4.33565	3.8843
chr12	74040800	74041599	unique_peak1	22	3	2.37063	3.18532	3.59865
chr12	74210800	74214199	unique_peak1	122	29	1.32869	5.57123	4.87582
chr12	74386200	74388599	unique_peak1	66	17	1.38995	4.8649	3.47766
chr12	75009000	75011799	unique_peak1	92	21	1.46517	5.19202	4.72448
chr12	75065200	75066599	unique_peak1	58	11	1.83348	4.5017	4.70185
chr12	76695000	76697999	unique_peak1	120	19	1.89541	5.26964	7.84737
chr12	76769400	76771399	unique_peak1	64	12	1.82573	4.6133	4.91898
chr12	76834800	76837599	unique_peak1	63	18	1.261	4.87843	3.0532
chr12	76918200	76920999	unique_peak1	113	31	1.15106	5.57553	3.80043
chr12	77468800	77473399	unique_peak1	178	45	1.12934	6.08823	5.08691
chr12	77503200	77506399	unique_peak1	94	28	1.09029	5.40312	3.16061
chr12	77866200	77867399	unique_peak1	38	9	1.63606	4.13996	3.08023
chr12	77922800	77924399	unique_peak1	42	8	1.89667	4.11826	4.06282
chr12	78061800	78063999	unique_peak1	91	17	1.74265	5.04125	5.82726
chr12	78339400	78341399	unique_peak1	73	14	1.76352	4.78865	5.16048
chr12	79849200	79852199	unique_peak1	80	23	1.18598	5.17795	3.23768
chr12	80129000	80131199	unique_peak1	50	12	1.55593	4.47841	3.38598
chr12	80231400	80233399	unique_peak1	77	22	1.2054	5.12626	3.1686
chr12	80271000	80274199	unique_peak1	77	18	1.48103	4.98844	4.21634
chr12	81211400	81213999	unique_peak1	92	28	1.06662	5.39129	3.02253
chr12	81214400	81217999	unique_peak1	127	36	1.07044	5.74468	3.74157
chr12	81232800	81233999	unique_peak1	27	4	2.2675	3.45568	3.74275
chr12	81358800	81362599	unique_peak1	120	29	1.31045	5.56212	4.71757
chr12	81535600	81538399	unique_peak1	129	29	1.39025	5.60202	5.52459
chr12	81563800	81565799	unique_peak1	75	14	1.79318	4.80348	5.35708
chr12	81857600	81861599	unique_peak1	139	27	1.57222	5.59346	6.79144
chr12	81891000	81893399	unique_peak1	80	18	1.52301	5.00943	4.5685
chr12	82045800	82047799	unique_peak1	78	13	1.93578	4.77524	6.15355
chr12	82432800	82434599	unique_peak1	55	15	1.3604	4.6802	3.02569
chr12	82584800	82586199	unique_peak1	51	11	1.69301	4.43147	3.91087
chr12	82632400	82634399	unique_peak1	56	9	2.05816	4.35101	5.33213
chr12	82880600	82881999	unique_peak1	62	5	2.90645	4.03819	8.29344
chr12	83269800	83272199	unique_peak1	71	14	1.73304	4.77341	4.96572
chr12	84972400	84974199	unique_peak1	66	17	1.38995	4.8649	3.47766
chr12	85028600	85030799	unique_peak1	81	18	1.53666	5.01626	4.5685
chr12	85260600	85261399	unique_peak1	24	4	2.14145	3.39265	3.28004
chr12	85291000	85293799	unique_peak1	86	22	1.32686	5.18699	3.94835
chr12	85455200	85457199	unique_peak1	42	10	1.60716	4.26301	3.30472
chr12	85533000	85535399	unique_peak1	92	21	1.46517	5.19202	4.72448
chr12	85558200	85560799	unique_peak1	100	29	1.1095	5.46164	3.37274
chr12	85701200	85703999	unique_peak1	96	25	1.271	5.33594	3.98415
chr12	85748400	85750399	unique_peak1	60	15	1.45553	4.72776	3.53482
chr12	85792400	85794599	unique_peak1	75	18	1.45214	4.974	4.04335
chr12	85930800	85932599	unique_peak1	54	15	1.34036	4.67018	3.02569
chr12	86336800	86340599	unique_peak1	115	29	1.26351	5.53865	4.40608
chr12	86560000	86561799	unique_peak1	68	19	1.27067	4.95726	3.11893
chr12	86795800	86797399	unique_peak1	35	4	2.54703	3.59544	4.94184
chr12	86826600	86828599	unique_peak1	67	19	1.25443	4.94914	3.11893
chr12	87163800	87167199	unique_peak1	100	22	1.49283	5.26997	5.12513
chr12	88288400	88290199	unique_peak1	75	21	1.24064	5.07975	3.25243
chr12	88605000	88609399	unique_peak1	148	42	1.0226	5.93757	3.78247
chr12	88727200	88729199	unique_peak1	72	10	2.19584	4.55735	6.62225
chr12	92824800	92829399	unique_peak1	116	29	1.27306	5.54342	4.56098
chr12	93016400	93017799	unique_peak1	41	5	2.45546	3.81269	5.3142
chr12	99496600	99497999	unique_peak1	51	11	1.69301	4.43147	3.91087
chr12	99971600	99973599	unique_peak1	59	14	1.53025	4.67202	3.65981
chr12	99974200	99975799	unique_peak1	54	14	1.43347	4.62362	3.30766
chr12	100629200	100632199	unique_peak1	113	15	2.15106	5.07553	8.90345
chr12	100864800	100866399	unique_peak1	41	9	1.71849	4.18117	3.46696
chr12	101348000	101349599	unique_peak1	57	15	1.39943	4.69972	3.19271
chr12	101424800	101427399	unique_peak1	83	24	1.16753	5.22762	3.15983
chr12	101437000	101439799	unique_peak1	113	22	1.6275	5.33731	6.20055
chr12	102265400	102268199	unique_peak1	97	23	1.39789	5.28391	4.50094
chr12	103150400	103151999	unique_peak1	74	20	1.29302	5.03883	3.3415
chr12	103212200	103216199	unique_peak1	128	31	1.28855	5.64428	4.8494
chr12	103943400	103943999	unique_peak1	24	3	2.46338	3.23169	3.84294
chr12	103994600	103998799	unique_peak1	141	33	1.30788	5.74141	5.29421
chr12	104114800	104115999	unique_peak1	43	10	1.63273	4.2758	3.30472
chr12	104186600	104188999	unique_peak1	75	19	1.37814	5.011	3.76331
chr12	104480000	104481399	unique_peak1	48	12	1.51144	4.45616	3.20553
chr12	104627000	104627999	unique_peak1	56	9	2.05816	4.35101	5.33213
chr12	104662600	104663999	unique_peak1	51	10	1.81854	4.3687	4.28341
chr12	104770600	104771999	unique_peak1	52	11	1.7142	4.44206	3.91087
chr12	105711000	105711799	unique_peak1	34	7	1.83763	3.91881	3.43645
chr12	105989000	105989999	unique_peak1	46	8	1.9956	4.16773	4.48604
chr12	106102400	106103199	unique_peak1	29	5	2.08121	3.62557	3.46164
chr12	106268200	106272599	unique_peak1	161	35	1.37199	5.85592	6.22129
chr12	107022000	107024799	unique_peak1	96	21	1.51201	5.21544	5.07315
chr12	109239600	109244799	unique_peak1	137	33	1.2761	5.72551	4.98292
chr12	109514000	109516199	unique_peak1	85	13	2.03021	4.82246	6.7824
chr12	109544400	109545199	unique_peak1	23	2	2.83301	3.00147	4.27364
chr12	109571200	109573199	unique_peak1	48	12	1.51144	4.45616	3.20553
chr12	110029600	110032399	unique_peak1	76	8	2.54468	4.44227	8.37008
chr12	110289600	110292399	unique_peak1	90	23	1.31546	5.24269	4.01185
chr12	110305400	110306199	unique_peak1	26	4	2.22705	3.43545	3.51
chr12	111828800	111831399	unique_peak1	81	20	1.39227	5.08845	3.98923
chr12	111839000	111841599	unique_peak1	100	26	1.2615	5.38564	4.05067
chr12	111932600	111935199	unique_peak1	103	13	2.24159	4.92815	8.74102
chr12	112081800	112084799	unique_peak1	126	33	1.18371	5.67932	4.23188
chr12	112088000	112089799	unique_peak1	57	12	1.69899	4.54994	4.13403
chr12	112126600	112128599	unique_peak1	80	21	1.31151	5.11519	3.72403
chr12	112216400	112217999	unique_peak1	50	12	1.55593	4.47841	3.38598
chr12	112276200	112277399	unique_peak1	56	7	2.38009	4.19004	6.32405
chr12	112811000	112814199	unique_peak1	100	29	1.1095	5.46164	3.37274
chr12	112908800	112910999	unique_peak1	106	19	1.75865	5.20125	6.65939
chr12	112915200	112917399	unique_peak1	75	19	1.37814	5.011	3.76331
chr12	112950200	112951999	unique_peak1	83	9	2.48946	4.56666	8.51532
chr12	112996600	112998999	unique_peak1	98	16	1.90668	5.0408	6.99767
chr12	113051200	113053599	unique_peak1	114	14	2.25388	5.03383	9.59648
chr12	113367800	113369199	unique_peak1	43	8	1.92224	4.13104	4.06282
chr12	113382800	113386199	unique_peak1	128	29	1.38166	5.59772	5.3601
chr12	113826200	113827799	unique_peak1	56	13	1.57273	4.59372	3.79547
chr12	113883000	113884799	unique_peak1	64	7	2.52617	4.26308	7.27155
chr12	113916400	113918399	unique_peak1	62	13	1.68405	4.64938	4.35777
chr12	114039400	114040799	unique_peak1	48	12	1.51144	4.45616	3.20553
chr12	114179800	114181599	unique_peak1	37	5	2.34414	3.75703	4.60319
chr12	114236800	114240399	unique_peak1	100	25	1.31595	5.35841	4.29977
chr12	114251600	114252399	unique_peak1	33	7	1.80538	3.90269	3.23081
chr12	114252800	114254599	unique_peak1	59	16	1.34968	4.7623	3.08659
chr12	114336800	114338399	unique_peak1	51	13	1.47062	4.54266	3.2552
chr12	114378000	114380599	unique_peak1	88	15	1.8757	4.93785	6.37574
chr12	114384600	114385999	unique_peak1	39	9	1.66422	4.15404	3.2721
chr12	114393000	114395799	unique_peak1	78	23	1.15817	5.16405	3.08956
chr12	117518200	117521199	unique_peak1	88	25	1.17526	5.28807	3.37686
chr12	118392000	118394599	unique_peak1	69	13	1.80124	4.70798	5.13748
chr12	118772400	118773399	unique_peak1	31	4	2.41602	3.52994	4.45581
chr12	119081800	119082599	unique_peak1	43	2	3.5072	3.33856	7.78356
chr12	119540200	119541999	unique_peak1	49	10	1.77492	4.34689	4.08267
chr12	119898800	119899799	unique_peak1	29	6	1.85881	3.73676	3.01816
chr12	120084400	120085999	unique_peak1	51	8	2.10805	4.22395	5.13708
chr12	120086600	120089399	unique_peak1	94	22	1.42471	5.23591	4.60967
chr12	120475400	120477599	unique_peak1	85	16	1.7501	4.96251	5.60444
chr13	3477200	3479799	unique_peak1	76	19	1.39268	5.01827	3.93019
chr13	3535800	3540199	unique_peak1	132	38	1.03712	5.80396	3.61947
chr13	3633000	3633999	unique_peak1	46	6	2.35817	3.98644	5.46362
chr13	6547400	6548999	unique_peak1	67	17	1.40643	4.87314	3.64582
chr13	8884200	8887599	unique_peak1	109	28	1.25335	5.48466	4.18509
chr13	8993200	8996399	unique_peak1	120	33	1.12988	5.6524	3.80128
chr13	9093200	9095199	unique_peak1	60	15	1.45553	4.72776	3.53482
chr13	9275600	9277399	unique_peak1	59	9	2.11521	4.37953	5.54974
chr13	11035200	11036999	unique_peak1	32	7	1.77218	3.88609	3.02827
chr13	12552600	12554799	unique_peak1	76	17	1.54468	4.94227	4.52052
chr13	13682600	13683799	unique_peak1	44	4	2.79523	3.71954	6.4403
chr13	13953000	13953399	unique_peak1	47	12	1.4885	4.44469	3.02796
chr13	14045800	14047999	unique_peak1	80	24	1.12708	5.2074	3.01488
chr13	14154600	14157799	unique_peak1	85	19	1.51563	5.07975	4.61866
chr13	14705600	14706399	unique_peak1	38	7	1.95799	3.97899	3.85629
chr13	14882600	14883399	unique_peak1	22	4	2.0487	3.34628	3.05312
chr13	16108600	16109799	unique_peak1	39	7	1.98615	3.99308	4.07017
chr13	17785800	17786599	unique_peak1	25	5	1.92204	3.54598	3.02404
chr13	17787200	17788599	unique_peak1	41	7	2.04042	4.02021	4.28648
chr13	17897400	17897999	unique_peak1	25	5	1.92204	3.54598	3.02404
chr13	18034800	18036799	unique_peak1	74	20	1.29302	5.03883	3.3415
chr13	18809200	18809599	unique_peak1	15	3	1.96698	2.98349	3.03428
chr13	19040200	19041199	unique_peak1	31	5	2.15299	3.66146	3.91086
chr13	19486000	19487999	unique_peak1	59	11	1.85218	4.51105	4.70185
chr13	19710600	19711799	unique_peak1	49	8	2.06442	4.20214	4.91805
chr13	21263600	21267199	unique_peak1	117	34	1.06013	5.65935	3.46003
chr13	21270800	21274399	unique_peak1	140	33	1.30002	5.73747	5.29421
chr13	21290600	21292999	unique_peak1	93	27	1.12914	5.37193	3.22914
chr13	21311000	21311799	unique_peak1	19	2	2.63022	2.90007	3.75443
chr13	21350600	21353999	unique_peak1	104	27	1.25223	5.43347	4.11766
chr13	21544400	21545599	unique_peak1	43	8	1.92224	4.13104	4.06282
chr13	21812400	21813799	unique_peak1	33	6	1.99803	3.80637	3.6551
chr13	21998400	21999599	unique_peak1	28	5	2.0435	3.60671	3.46164
chr13	22004600	22007999	unique_peak1	114	29	1.25388	5.53383	4.40608
chr13	22009200	22011599	unique_peak1	113	30	1.19686	5.55263	4.02158
chr13	22036400	22038599	unique_peak1	70	14	1.71749	4.76563	4.77287
chr13	22066400	22066999	unique_peak1	34	8	1.6677	4.00378	3.04994
chr13	22117200	22118999	unique_peak1	70	14	1.71749	4.76563	4.77287
chr13	23459800	23461799	unique_peak1	94	18	1.70034	5.0981	5.85942
chr13	23486600	23489199	unique_peak1	90	27	1.09307	5.35389	3.08836
chr13	23540400	23543199	unique_peak1	101	26	1.27246	5.39112	4.05067
chr13	24371200	24373599	unique_peak1	72	16	1.56781	4.87137	4.29353
chr13	24852000	24854399	unique_peak1	87	17	1.69321	5.01653	5.44514
chr13	24922400	24925999	unique_peak1	130	30	1.35147	5.62993	5.25999
chr13	25029000	25030199	unique_peak1	49	7	2.23435	4.11717	5.40028
chr13	29049200	29051599	unique_peak1	80	15	1.77094	4.88547	5.57758
chr13	30074800	30077799	unique_peak1	100	16	1.92892	5.05193	7.20246
chr13	30428200	30428599	unique_peak1	19	2	2.63022	2.90007	3.75443
chr13	30751000	30752799	unique_peak1	49	9	1.91242	4.27814	4.4808
chr13	31065000	31066599	unique_peak1	54	11	1.7554	4.46266	4.30187
chr13	31648400	31652199	unique_peak1	126	31	1.27117	5.63559	4.6945
chr13	31897600	31898599	unique_peak1	28	5	2.0435	3.60671	3.46164
chr13	31899000	31900799	unique_peak1	63	9	2.187	4.41543	6.21277
chr13	32429400	32431199	unique_peak1	52	9	1.97723	4.31054	4.69059
chr13	32894000	32895799	unique_peak1	63	15	1.50892	4.75446	3.88697
chr13	34129200	34130199	unique_peak1	28	6	1.82111	3.71791	3.01816
chr13	34254400	34255799	unique_peak1	53	13	1.5126	4.56365	3.43266
chr13	34435200	34436999	unique_peak1	56	14	1.4732	4.64349	3.48244
chr13	35829400	35835199	unique_peak1	187	50	1.03504	6.18995	4.63264
chr13	36059400	36061999	unique_peak1	93	20	1.54418	5.16441	5.02289
chr13	36208600	36211799	unique_peak1	101	30	1.07315	5.49077	3.16814
chr13	37869800	37870999	unique_peak1	65	14	1.63626	4.72502	4.39313
chr13	37917200	37920599	unique_peak1	133	21	1.87142	5.39514	8.2824
chr13	37948800	37949599	unique_peak1	25	3	2.507	3.2535	4.08961
chr13	38084200	38085999	unique_peak1	63	18	1.261	4.87843	3.0532
chr13	38617800	38620399	unique_peak1	91	16	1.82511	5.00002	6.19247
chr13	38725200	38727199	unique_peak1	64	13	1.71881	4.66676	4.54965
chr13	38749000	38750799	unique_peak1	65	17	1.37323	4.85654	3.47766
chr13	41095000	41097599	unique_peak1	91	22	1.38901	5.21807	4.27513
chr13	41111400	41113599	unique_peak1	59	15	1.43714	4.71857	3.36246
chr13	41701600	41702599	unique_peak1	32	4	2.45025	3.54705	4.45581
chr13	43653600	43655999	unique_peak1	52	12	1.59872	4.4998	3.56918
chr13	44824800	44825599	unique_peak1	27	5	2.00447	3.5872	3.24128
chr13	45485000	45485999	unique_peak1	37	6	2.12174	3.86823	4.09376
chr13	45602400	45604399	unique_peak1	57	15	1.39943	4.69972	3.19271
chr13	46058000	46061799	unique_peak1	105	23	1.48517	5.32755	5.17866
chr13	46764400	46765399	unique_peak1	32	5	2.18722	3.67857	3.91086
chr13	47139000	47139999	unique_peak1	51	10	1.81854	4.3687	4.28341
chr13	47199800	47202799	unique_peak1	87	22	1.33957	5.19335	3.94835
chr13	47217800	47218799	unique_peak1	29	6	1.85881	3.73676	3.01816
chr13	48639400	48642399	unique_peak1	71	13	1.83258	4.72364	5.33723
chr13	48720000	48721799	unique_peak1	53	14	1.41306	4.61342	3.13558
chr13	49061200	49063199	unique_peak1	100	17	1.84646	5.09316	6.80975
chr13	49242600	49243799	unique_peak1	46	12	1.46509	4.43298	3.02796
chr13	49308400	49312399	unique_peak1	84	22	1.30099	5.17406	3.78803
chr13	49435800	49438199	unique_peak1	93	28	1.07852	5.39724	3.02253
chr13	49515000	49518199	unique_peak1	113	21	1.69163	5.30525	6.53326
chr13	49746800	49749999	unique_peak1	95	28	1.10193	5.40895	3.16061
chr13	51740000	51743599	unique_peak1	127	35	1.10997	5.72491	3.94532
chr13	51746400	51747799	unique_peak1	31	6	1.9306	3.77265	3.43979
chr13	51940800	51945199	unique_peak1	113	33	1.0636	5.61926	3.38699
chr13	53072200	53076199	unique_peak1	135	38	1.06193	5.81637	3.75257
chr13	54664600	54666999	unique_peak1	96	19	1.64951	5.14668	5.70753
chr13	54676200	54677799	unique_peak1	46	11	1.58056	4.37524	3.34305
chr13	54711800	54713199	unique_peak1	52	12	1.59872	4.4998	3.56918
chr13	54794200	54796399	unique_peak1	76	20	1.32229	5.05346	3.66087
chr13	55049600	55052399	unique_peak1	90	17	1.7305	5.03517	5.82726
chr13	55290800	55292399	unique_peak1	48	7	2.21188	4.10594	5.17358
chr13	55310400	55312799	unique_peak1	86	14	1.94353	4.87866	6.57187
chr13	55313200	55315799	unique_peak1	109	30	1.15714	5.53276	3.72934
chr13	55420800	55424599	unique_peak1	142	23	1.81819	5.49406	8.52285
chr13	55462200	55464599	unique_peak1	104	26	1.3047	5.40724	4.36422
chr13	55545600	55547999	unique_peak1	81	24	1.14073	5.21422	3.01488
chr13	55572400	55575199	unique_peak1	78	17	1.57321	4.95653	4.70171
chr13	55588200	55589799	unique_peak1	61	9	2.15168	4.39777	5.7691
chr13	55613600	55614799	unique_peak1	48	11	1.62691	4.39842	3.52967
chr13	55672600	55673799	unique_peak1	42	10	1.60716	4.26301	3.30472
chr13	55723400	55725999	unique_peak1	85	21	1.37813	5.1485	4.04946
chr13	55736200	55737599	unique_peak1	51	11	1.69301	4.43147	3.91087
chr13	55816000	55817399	unique_peak1	53	13	1.5126	4.56365	3.43266
chr13	56235600	56237799	unique_peak1	76	22	1.19105	5.11909	3.1686
chr13	58214000	58214999	unique_peak1	45	7	2.1416	4.0708	4.72589
chr13	58227200	58231599	unique_peak1	142	30	1.44896	5.67867	6.25347
chr13	58259000	58259799	unique_peak1	40	8	1.84369	4.09177	3.64935
chr13	58375600	58377399	unique_peak1	52	8	2.12923	4.23454	5.13708
chr13	58501800	58504999	unique_peak1	132	31	1.32252	5.66126	5.16392
chr13	58907600	58911199	unique_peak1	124	34	1.12423	5.6914	3.87325
chr13	59657600	59660199	unique_peak1	64	13	1.71881	4.66676	4.54965
chr13	59685600	59687999	unique_peak1	79	20	1.3648	5.07472	3.82397
chr13	59775200	59777199	unique_peak1	46	12	1.46509	4.43298	3.02796
chr13	59922800	59924799	unique_peak1	63	14	1.60203	4.70791	4.20641
chr13	60276400	60279599	unique_peak1	124	21	1.79409	5.35647	7.49252
chr13	61306800	61308599	unique_peak1	35	8	1.69904	4.01944	3.04994
chr13	62117000	62117799	unique_peak1	26	4	2.22705	3.43545	3.51
chr13	62231000	62231599	unique_peak1	22	3	2.37063	3.18532	3.59865
chr13	62567000	62568799	unique_peak1	54	12	1.63992	4.5204	3.94331
chr13	62753400	62755199	unique_peak1	50	12	1.55593	4.47841	3.38598
chr13	62908000	62910399	unique_peak1	41	10	1.58099	4.24993	3.11714
chr13	63532800	63533399	unique_peak1	28	4	2.30653	3.47519	3.9781
chr13	64349200	64350399	unique_peak1	50	6	2.44902	4.03186	5.93512
chr13	64374600	64377199	unique_peak1	87	20	1.47082	5.12773	4.49741
chr13	65303200	65303999	unique_peak1	22	4	2.0487	3.34628	3.05312
chr13	65378800	65380999	unique_peak1	47	12	1.4885	4.44469	3.02796
chr13	66877400	66877999	unique_peak1	22	4	2.0487	3.34628	3.05312
chr13	67004200	67006599	unique_peak1	51	13	1.47062	4.54266	3.2552
chr13	67032200	67035799	unique_peak1	110	24	1.47754	5.38263	5.40576
chr13	67181400	67182799	unique_peak1	39	9	1.66422	4.15404	3.2721
chr13	67273600	67274999	unique_peak1	26	5	1.96402	3.56697	3.02404
chr13	67600400	67601399	unique_peak1	38	9	1.63606	4.13996	3.08023
chr13	67625200	67627399	unique_peak1	90	22	1.37686	5.21199	4.27513
chr13	67651200	67652599	unique_peak1	34	4	2.5157	3.57978	4.94184
chr13	67738200	67739399	unique_peak1	35	6	2.06161	3.83816	3.87315
chr13	67824600	67825599	unique_peak1	38	9	1.63606	4.13996	3.08023
chr13	67855000	67856799	unique_peak1	48	8	2.04195	4.1909	4.701
chr13	67914600	67915599	unique_peak1	37	6	2.12174	3.86823	4.09376
chr13	68721200	68722199	unique_peak1	40	8	1.84369	4.09177	3.64935
chr13	69876600	69880199	unique_peak1	105	27	1.26278	5.43874	4.11766
chr13	69948800	69949999	unique_peak1	53	9	1.99802	4.32094	4.90247
chr13	73397400	73398999	unique_peak1	48	9	1.88995	4.2669	4.2732
chr13	73468400	73468999	unique_peak1	29	1	3.66617	2.83308	6.287
chr13	73740000	73743199	unique_peak1	103	23	1.46398	5.31695	5.00663
chr13	73763800	73765199	unique_peak1	46	11	1.58056	4.37524	3.34305
chr13	73984200	73985199	unique_peak1	41	3	3.04042	3.52021	6.65354
chr13	74074200	74075799	unique_peak1	65	13	1.7358	4.67525	4.74362
chr13	74146200	74147999	unique_peak1	56	13	1.57273	4.59372	3.79547
chr13	74454200	74455799	unique_peak1	70	16	1.53691	4.85592	4.11414
chr13	74486800	74488799	unique_peak1	71	16	1.55247	4.8637	4.29353
chr13	74598400	74601399	unique_peak1	70	16	1.53691	4.85592	4.11414
chr13	74700000	74701999	unique_peak1	67	17	1.40643	4.87314	3.64582
chr13	74777000	74777799	unique_peak1	36	7	1.89944	3.94972	3.645
chr13	75845000	75846599	unique_peak1	67	10	2.11692	4.51789	6.18153
chr13	76154600	76155999	unique_peak1	55	10	1.90097	4.40992	4.69162
chr13	76192400	76194199	unique_peak1	46	11	1.58056	4.37524	3.34305
chr13	78302200	78303399	unique_peak1	42	9	1.74466	4.19426	3.66464
chr13	81021600	81026599	unique_peak1	169	45	1.07196	6.05954	4.53377
chr13	84488000	84489399	unique_peak1	38	8	1.78806	4.06396	3.44661
chr13	85329000	85330399	unique_peak1	52	10	1.83973	4.3793	4.28341
chr13	85426600	85429799	unique_peak1	113	21	1.69163	5.30525	6.53326
chr13	90228000	90230799	unique_peak1	88	25	1.17526	5.28807	3.37686
chr13	91062200	91063399	unique_peak1	36	3	2.89944	3.44972	5.86906
chr13	91946600	91948599	unique_peak1	68	15	1.59259	4.7963	4.24841
chr13	93195600	93196799	unique_peak1	31	6	1.9306	3.77265	3.43979
chr13	93379800	93381999	unique_peak1	64	15	1.52617	4.76308	3.88697
chr13	93960400	93962799	unique_peak1	100	20	1.62407	5.20435	5.74794
chr13	94827000	94829199	unique_peak1	72	18	1.40735	4.9516	3.70387
chr13	95127800	95129599	unique_peak1	74	10	2.22591	4.57238	6.84482
chr13	96143400	96145799	unique_peak1	91	19	1.59065	5.11725	5.15525
chr13	96293800	96295799	unique_peak1	60	12	1.75509	4.57798	4.52227
chr13	96386800	96388999	unique_peak1	80	14	1.86405	4.83892	5.95725
chr13	96659400	96662799	unique_peak1	81	18	1.53666	5.01626	4.5685
chr13	96900400	96903599	unique_peak1	87	26	1.10825	5.30901	3.01622
chr13	97158200	97159599	unique_peak1	70	16	1.53691	4.85592	4.11414
chr13	97439400	97440799	unique_peak1	55	6	2.55305	4.08388	6.65389
chr13	97693800	97696399	unique_peak1	73	18	1.42248	4.95917	3.8725
chr13	98205000	98206599	unique_peak1	36	5	2.31447	3.7422	4.60319
chr13	99083600	99088199	unique_peak1	126	35	1.10125	5.72055	3.80614
chr13	99358600	99359399	unique_peak1	28	6	1.82111	3.71791	3.01816
chr13	99694600	99697399	unique_peak1	86	26	1.09553	5.30265	3.01622
chr13	100112800	100115599	unique_peak1	101	29	1.12046	5.46712	3.37274
chr13	100284600	100287599	unique_peak1	79	22	1.23356	5.14034	3.32004
chr13	100784800	100785599	unique_peak1	25	4	2.18507	3.41446	3.51
chr13	100871800	100874199	unique_peak1	74	21	1.22591	5.07238	3.09993
chr13	101386200	101386999	unique_peak1	28	4	2.30653	3.47519	3.9781
chr13	101420200	101423399	unique_peak1	105	27	1.26278	5.43874	4.11766
chr13	101438600	101441399	unique_peak1	86	14	1.94353	4.87866	6.57187
chr13	101499200	101501199	unique_peak1	89	25	1.18769	5.29428	3.37686
chr13	101544200	101546399	unique_peak1	67	19	1.25443	4.94914	3.11893
chr13	101602200	101603399	unique_peak1	61	4	3.15168	3.89777	8.77105
chr13	103695200	103696999	unique_peak1	59	15	1.43714	4.71857	3.36246
chr13	104122400	104125599	unique_peak1	111	25	1.43093	5.41591	5.1205
chr13	104562400	104564999	unique_peak1	85	16	1.7501	4.96251	5.60444
chr13	104708200	104710599	unique_peak1	108	27	1.29382	5.45426	4.42928
chr13	104898600	104901199	unique_peak1	96	21	1.51201	5.21544	5.07315
chr13	105017400	105019799	unique_peak1	81	18	1.53666	5.01626	4.5685
chr13	106083600	106084799	unique_peak1	28	3	2.62846	3.31423	4.58931
chr13	106233600	106236199	unique_peak1	96	29	1.06455	5.43917	3.09531
chr13	107736600	107738599	unique_peak1	71	20	1.24761	5.01612	3.18537
chr13	108680600	108683799	unique_peak1	116	29	1.27306	5.54342	4.56098
chr13	108947000	108949599	unique_peak1	78	19	1.4212	5.03253	4.09923
chr13	109003800	109005999	unique_peak1	65	18	1.29522	4.89554	3.21212
chr13	109106000	109107399	unique_peak1	61	7	2.47361	4.23681	6.79508
chr13	109906400	109908199	unique_peak1	49	10	1.77492	4.34689	4.08267
chr13	110691400	110695599	unique_peak1	129	33	1.20968	5.6923	4.52747
chr13	111184400	111185799	unique_peak1	44	10	1.65773	4.28829	3.4952
chr13	112477000	112478199	unique_peak1	43	9	1.77023	4.20704	3.66464
chr13	112599400	112600599	unique_peak1	43	10	1.63273	4.2758	3.30472
chr13	113450200	113452399	unique_peak1	66	18	1.31195	4.9039	3.21212
chr13	113591000	113592399	unique_peak1	68	11	2.00763	4.58878	5.73643
chr13	113783400	113784999	unique_peak1	52	13	1.4918	4.55326	3.2552
chr13	114405600	114408799	unique_peak1	92	22	1.40104	5.22408	4.44146
chr13	114584200	114587199	unique_peak1	93	20	1.54418	5.16441	5.02289
chr13	115177600	115178399	unique_peak1	41	7	2.04042	4.02021	4.28648
chr13	117812200	117814399	unique_peak1	70	11	2.03941	4.60467	5.94868
chr13	118009000	118010799	unique_peak1	57	14	1.49254	4.65316	3.48244
chr13	118228400	118229799	unique_peak1	31	7	1.73795	3.86898	3.02827
chr14	3049000	3049799	unique_peak1	20	1	3.26945	2.63472	4.59735
chr14	4213000	4214199	unique_peak1	28	4	2.30653	3.47519	3.9781
chr14	4285200	4286199	unique_peak1	25	4	2.18507	3.41446	3.51
chr14	8650400	8651999	unique_peak1	84	13	2.0172	4.81595	6.7824
chr14	13654000	13655799	unique_peak1	65	13	1.7358	4.67525	4.74362
chr14	15465200	15466199	unique_peak1	22	4	2.0487	3.34628	3.05312
chr14	16270000	16272199	unique_peak1	57	12	1.69899	4.54994	4.13403
chr14	17075200	17076399	unique_peak1	29	4	2.34424	3.49405	3.9781
chr14	17196600	17199799	unique_peak1	142	30	1.44896	5.67867	6.25347
chr14	19069600	19071599	unique_peak1	69	14	1.70171	4.75774	4.77287
chr14	19101800	19104999	unique_peak1	111	34	1.00209	5.63033	3.06383
chr14	19164200	19164599	unique_peak1	23	3	2.41797	3.20899	3.59865
chr14	20795200	20796999	unique_peak1	52	13	1.4918	4.55326	3.2552
chr14	20901200	20903199	unique_peak1	58	15	1.41845	4.70922	3.36246
chr14	21206000	21208799	unique_peak1	92	26	1.16971	5.33974	3.44689
chr14	21459200	21460999	unique_peak1	61	16	1.38615	4.78054	3.25159
chr14	21479800	21481799	unique_peak1	53	13	1.5126	4.56365	3.43266
chr14	21493000	21495199	unique_peak1	67	18	1.32843	4.91214	3.37359
chr14	21513200	21515799	unique_peak1	102	29	1.13131	5.47254	3.51458
chr14	21526000	21527999	unique_peak1	93	23	1.35153	5.26073	4.17295
chr14	21611800	21614799	unique_peak1	88	22	1.35214	5.19963	4.11074
chr14	21748600	21751799	unique_peak1	109	26	1.35644	5.43311	4.68503
chr14	21870000	21872799	unique_peak1	100	27	1.20903	5.41187	3.8135
chr14	22317800	22319399	unique_peak1	68	10	2.13316	4.52601	6.18153
chr14	22666800	22668199	unique_peak1	53	10	1.86052	4.38969	4.48643
chr14	24821200	24824399	unique_peak1	128	38	1.00315	5.78698	3.35854
chr14	25304600	25306399	unique_peak1	76	19	1.39268	5.01827	3.93019
chr14	26426000	26427399	unique_peak1	64	8	2.35624	4.34805	6.71897
chr14	26513200	26515799	unique_peak1	65	18	1.29522	4.89554	3.21212
chr14	26587000	26589999	unique_peak1	94	21	1.48884	5.20385	4.89793
chr14	27399000	27400799	unique_peak1	68	18	1.34467	4.92026	3.37359
chr14	27456600	27459999	unique_peak1	141	41	1.00303	5.89383	3.57963
chr14	27782600	27784199	unique_peak1	86	17	1.6805	5.01017	5.44514
chr14	27852200	27853999	unique_peak1	76	16	1.62715	4.90104	4.84405
chr14	28148600	28150199	unique_peak1	57	12	1.69899	4.54994	4.13403
chr14	28242000	28243999	unique_peak1	77	22	1.2054	5.12626	3.1686
chr14	30780000	30782999	unique_peak1	97	29	1.07596	5.44487	3.09531
chr14	31437800	31440399	unique_peak1	93	26	1.18161	5.34569	3.44689
chr14	31638800	31640799	unique_peak1	78	19	1.4212	5.03253	4.09923
chr14	32018000	32020199	unique_peak1	87	25	1.16269	5.28179	3.23036
chr14	32063400	32067199	unique_peak1	136	33	1.26801	5.72147	4.98292
chr14	32149200	32151399	unique_peak1	83	22	1.28783	5.16748	3.62982
chr14	32247200	32249599	unique_peak1	70	19	1.30245	4.97315	3.27639
chr14	32641800	32645399	unique_peak1	101	29	1.12046	5.46712	3.37274
chr14	32972600	32974599	unique_peak1	80	19	1.44901	5.04643	4.27037
chr14	33013400	33017399	unique_peak1	138	40	1.01405	5.86457	3.63527
chr14	33276400	33278999	unique_peak1	96	23	1.38648	5.2782	4.50094
chr14	33325800	33328199	unique_peak1	59	15	1.43714	4.71857	3.36246
chr14	34132800	34134199	unique_peak1	58	10	1.95901	4.43894	5.10814
chr14	35013400	35015599	unique_peak1	53	11	1.73499	4.45246	4.1052
chr14	35581800	35582999	unique_peak1	52	6	2.4918	4.05326	6.17324
chr14	45838200	45841799	unique_peak1	101	26	1.27246	5.39112	4.05067
chr14	45936600	45938799	unique_peak1	90	17	1.7305	5.03517	5.82726
chr14	45970400	45972399	unique_peak1	63	16	1.42146	4.79819	3.58938
chr14	46148600	46151199	unique_peak1	103	22	1.52538	5.28625	5.30039
chr14	46275800	46278399	unique_peak1	95	26	1.20503	5.3574	3.59479
chr14	47406600	47408399	unique_peak1	67	19	1.25443	4.94914	3.11893
chr14	47807400	47809399	unique_peak1	83	18	1.56346	5.02966	4.74754
chr14	47917400	47920999	unique_peak1	155	38	1.21453	5.89267	5.17237
chr14	48268400	48270399	unique_peak1	89	22	1.36457	5.20585	4.11074
chr14	48740200	48741999	unique_peak1	67	11	1.99139	4.58066	5.73643
chr14	49792200	49793999	unique_peak1	72	20	1.26296	5.0238	3.18537
chr14	51404200	51405399	unique_peak1	48	8	2.04195	4.1909	4.701
chr14	51421800	51424999	unique_peak1	94	21	1.48884	5.20385	4.89793
chr14	51488400	51490599	unique_peak1	61	15	1.47361	4.73681	3.53482
chr14	51543000	51546399	unique_peak1	120	34	1.08806	5.67331	3.59593
chr14	51702200	51704199	unique_peak1	84	24	1.1807	5.2342	3.30711
chr14	52503600	52506599	unique_peak1	78	22	1.21957	5.13335	3.32004
chr14	52602800	52606199	unique_peak1	121	33	1.13903	5.65698	3.94306
chr14	52632400	52633999	unique_peak1	51	9	1.95604	4.29995	4.69059
chr14	52721200	52723599	unique_peak1	95	26	1.20503	5.3574	3.59479
chr14	52863000	52864999	unique_peak1	88	25	1.17526	5.28807	3.37686
chr14	52875000	52878199	unique_peak1	106	27	1.27322	5.44397	4.27256
chr14	52898200	52900399	unique_peak1	71	20	1.24761	5.01612	3.18537
chr14	52923600	52925199	unique_peak1	72	16	1.56781	4.87137	4.29353
chr14	55034000	55034799	unique_peak1	22	4	2.0487	3.34628	3.05312
chr14	55094400	55096199	unique_peak1	49	12	1.53391	4.46739	3.38598
chr14	55172200	55173599	unique_peak1	70	12	1.92394	4.66241	5.52852
chr14	55191800	55197199	unique_peak1	297	59	1.31295	6.56337	9.04312
chr14	55221400	55222199	unique_peak1	34	6	2.03027	3.82249	3.87315
chr14	55236000	55237799	unique_peak1	41	10	1.58099	4.24993	3.11714
chr14	55259400	55260799	unique_peak1	56	10	1.92066	4.41976	4.89889
chr14	55307200	55308399	unique_peak1	33	6	1.99803	3.80637	3.6551
chr14	55511400	55514999	unique_peak1	130	37	1.05774	5.7768	3.67939
chr14	55543400	55546599	unique_peak1	120	36	1.00789	5.7134	3.21117
chr14	55633200	55633999	unique_peak1	33	6	1.99803	3.80637	3.6551
chr14	55732600	55736399	unique_peak1	128	32	1.24416	5.66647	4.60931
chr14	56097000	56098199	unique_peak1	47	11	1.60398	4.38695	3.34305
chr14	56139400	56140199	unique_peak1	32	6	1.96482	3.78977	3.43979
chr14	56177600	56180399	unique_peak1	92	26	1.16971	5.33974	3.44689
chr14	56278400	56279599	unique_peak1	54	14	1.43347	4.62362	3.30766
chr14	56340000	56341599	unique_peak1	51	11	1.69301	4.43147	3.91087
chr14	56441200	56445199	unique_peak1	173	45	1.09783	6.07248	4.66998
chr14	57286200	57289399	unique_peak1	124	37	1.00559	5.75072	3.28485
chr14	57393800	57398599	unique_peak1	156	36	1.29759	5.85825	5.64842
chr14	57430800	57432599	unique_peak1	66	11	1.97492	4.57242	5.52586
chr14	57504200	57505199	unique_peak1	38	8	1.78806	4.06396	3.44661
chr14	57505800	57507599	unique_peak1	76	16	1.62715	4.90104	4.84405
chr14	57722200	57724199	unique_peak1	81	23	1.19962	5.18477	3.23768
chr14	58416400	58419199	unique_peak1	99	29	1.09843	5.45611	3.23297
chr14	58507800	58509199	unique_peak1	62	9	2.16948	4.40667	5.99013
chr14	61791800	61793199	unique_peak1	41	9	1.71849	4.18117	3.46696
chr14	62173800	62176599	unique_peak1	102	29	1.13131	5.47254	3.51458
chr14	62265200	62268999	unique_peak1	115	34	1.04112	5.64984	3.32601
chr14	62950000	62951599	unique_peak1	55	14	1.45351	4.63365	3.30766
chr14	63377800	63381399	unique_peak1	114	32	1.11638	5.60258	3.72942
chr14	65565600	65568599	unique_peak1	112	32	1.09687	5.59283	3.58903
chr14	65977600	65979799	unique_peak1	83	23	1.22643	5.19818	3.38813
chr14	66425000	66425599	unique_peak1	36	5	2.31447	3.7422	4.60319
chr14	66450600	66452799	unique_peak1	70	19	1.30245	4.97315	3.27639
chr14	66456000	66457799	unique_peak1	63	15	1.50892	4.75446	3.88697
chr14	66915000	66918799	unique_peak1	124	35	1.08359	5.71172	3.66872
chr14	67253600	67256599	unique_peak1	98	27	1.18679	5.40075	3.66433
chr14	67528600	67531599	unique_peak1	113	30	1.19686	5.55263	4.02158
chr14	67687400	67691399	unique_peak1	152	40	1.12078	5.91794	4.44594
chr14	68332400	68335799	unique_peak1	137	27	1.55621	5.58546	6.61337
chr14	68549800	68552199	unique_peak1	88	23	1.29074	5.23033	3.85276
chr14	68742200	68744199	unique_peak1	73	18	1.42248	4.95917	3.8725
chr14	69808800	69809999	unique_peak1	48	5	2.62691	3.89842	6.28613
chr14	69901200	69903799	unique_peak1	92	18	1.67667	5.08626	5.66988
chr14	70204400	70205399	unique_peak1	32	6	1.96482	3.78977	3.43979
chr14	70223200	70223999	unique_peak1	22	4	2.0487	3.34628	3.05312
chr14	70552400	70553599	unique_peak1	48	12	1.51144	4.45616	3.20553
chr14	70841800	70843999	unique_peak1	46	11	1.58056	4.37524	3.34305
chr14	70954200	70955399	unique_peak1	32	6	1.96482	3.78977	3.43979
chr14	70998600	70999599	unique_peak1	26	1	3.54898	2.77449	5.72042
chr14	71166600	71167399	unique_peak1	22	2	2.78567	2.9778	4.27364
chr14	73637400	73639599	unique_peak1	52	10	1.83973	4.3793	4.28341
chr14	73909800	73910599	unique_peak1	24	4	2.14145	3.39265	3.28004
chr14	75346200	75347199	unique_peak1	21	3	2.32119	3.16059	3.35694
chr14	76244000	76245799	unique_peak1	31	6	1.9306	3.77265	3.43979
chr14	76510000	76511799	unique_peak1	53	12	1.61951	4.51019	3.75499
chr14	76903400	76905599	unique_peak1	44	11	1.5322	4.35106	3.15925
chr14	77556200	77556999	unique_peak1	22	1	3.37063	2.68532	5.157
chr14	79880800	79882799	unique_peak1	58	13	1.61109	4.6129	3.98059
chr14	98567800	98568799	unique_peak1	25	1	3.507	2.7535	5.72042
chr14	99443800	99446399	unique_peak1	61	16	1.38615	4.78054	3.25159
chr14	99498600	99499799	unique_peak1	29	2	3.08121	3.12557	5.33258
chr14	102007000	102008799	unique_peak1	41	6	2.23306	3.92389	4.76955
chr14	102128200	102130399	unique_peak1	45	11	1.55664	4.36328	3.15925
chr14	103744200	103745999	unique_peak1	40	6	2.20626	3.91049	4.5421
chr14	106296400	106298399	unique_peak1	40	8	1.84369	4.09177	3.64935
chr14	112074400	112075799	unique_peak1	29	5	2.08121	3.62557	3.46164
chr14	115441400	115442799	unique_peak1	32	4	2.45025	3.54705	4.45581
chr14	117324600	117326999	unique_peak1	50	10	1.79694	4.3579	4.08267
chr14	118487400	118489399	unique_peak1	55	15	1.3604	4.6802	3.02569
chr14	118535800	118537199	unique_peak1	30	4	2.38071	3.51228	4.21584
chr14	118836600	118837199	unique_peak1	19	3	2.21518	3.10759	3.11807
chr14	119103000	119106399	unique_peak1	72	20	1.26296	5.0238	3.18537
chr14	120674600	120675599	unique_peak1	25	4	2.18507	3.41446	3.51
chr14	121434600	121436199	unique_peak1	36	4	2.57751	3.61068	5.18764
chr14	122276600	122278999	unique_peak1	43	10	1.63273	4.2758	3.30472
chr14	122505800	122507599	unique_peak1	57	10	1.94	4.42943	4.89889
chr14	122861000	122863399	unique_peak1	49	13	1.42699	4.52085	3.08052
chr14	122863800	122864599	unique_peak1	28	3	2.62846	3.31423	4.58931
chr14	122872000	122874799	unique_peak1	52	12	1.59872	4.4998	3.56918
chr14	123381400	123382199	unique_peak1	30	3	2.70264	3.35132	4.84203
chr15	3531400	3533599	unique_peak1	83	23	1.22643	5.19818	3.38813
chr15	3929000	3929799	unique_peak1	31	6	1.9306	3.77265	3.43979
chr15	5190000	5191799	unique_peak1	44	11	1.5322	4.35106	3.15925
chr15	6657400	6660399	unique_peak1	108	30	1.14698	5.52768	3.72934
chr15	9068400	9071799	unique_peak1	142	40	1.0456	5.88035	3.89904
chr15	10398600	10399999	unique_peak1	60	6	2.64817	4.13144	7.38485
chr15	11922400	11925799	unique_peak1	183	37	1.43562	5.96574	7.333
chr15	12046600	12050199	unique_peak1	174	47	1.04281	6.10637	4.41238
chr15	12248600	12253199	unique_peak1	211	55	1.03375	6.32423	5.00001
chr15	12478400	12480199	unique_peak1	66	15	1.55988	4.77994	4.06657
chr15	12753800	12756199	unique_peak1	107	20	1.6986	5.24162	6.3084
chr15	15057400	15058799	unique_peak1	35	7	1.86896	3.93448	3.43645
chr15	19190400	19191599	unique_peak1	29	6	1.85881	3.73676	3.01816
chr15	25341000	25344599	unique_peak1	181	36	1.46194	5.94042	7.44396
chr15	26237400	26239599	unique_peak1	77	16	1.6415	4.90821	4.84405
chr15	27610000	27611999	unique_peak1	84	23	1.23959	5.20476	3.54084
chr15	32173400	32176399	unique_peak1	97	25	1.28241	5.34164	3.98415
chr15	32708000	32709399	unique_peak1	35	4	2.54703	3.59544	4.94184
chr15	32850400	32851199	unique_peak1	27	5	2.00447	3.5872	3.24128
chr15	34234800	34237599	unique_peak1	86	24	1.20657	5.24714	3.45665
chr15	35300400	35302199	unique_peak1	100	26	1.2615	5.38564	4.05067
chr15	35865600	35867799	unique_peak1	88	24	1.23185	5.25978	3.60838
chr15	36093800	36095199	unique_peak1	46	9	1.8436	4.24373	4.06789
chr15	36108800	36109399	unique_peak1	28	5	2.0435	3.60671	3.46164
chr15	36655800	36658199	unique_peak1	99	25	1.30488	5.35288	4.14101
chr15	36720800	36725399	unique_peak1	185	48	1.08086	6.15514	4.88841
chr15	38399600	38403599	unique_peak1	142	41	1.01084	5.89774	3.70887
chr15	38908200	38910199	unique_peak1	90	20	1.5081	5.14637	4.84591
chr15	39027600	39030999	unique_peak1	148	31	1.44887	5.72443	6.31088
chr15	41618400	41621599	unique_peak1	87	23	1.27817	5.22405	3.69574
chr15	43701000	43701999	unique_peak1	30	5	2.11768	3.6438	3.6849
chr15	44257200	44260799	unique_peak1	135	36	1.13787	5.77839	4.15797
chr15	44450800	44451799	unique_peak1	50	11	1.67141	4.42067	3.71899
chr15	51514600	51515399	unique_peak1	23	3	2.41797	3.20899	3.59865
chr15	51821200	51823999	unique_peak1	125	29	1.35549	5.58464	5.19712
chr15	52543600	52545799	unique_peak1	60	14	1.54863	4.68121	3.83966
chr15	54921200	54923799	unique_peak1	89	23	1.30317	5.23655	3.85276
chr15	56523200	56527399	unique_peak1	178	45	1.12934	6.08823	5.08691
chr15	57722400	57724799	unique_peak1	106	21	1.62114	5.27	5.9742
chr15	57864600	57866399	unique_peak1	72	20	1.26296	5.0238	3.18537
chr15	57971600	57975399	unique_peak1	132	38	1.03712	5.80396	3.61947
chr15	58045400	58047399	unique_peak1	93	27	1.12914	5.37193	3.22914
chr15	58653400	58656199	unique_peak1	146	32	1.38944	5.73912	5.87216
chr15	58719800	58721999	unique_peak1	84	21	1.36512	5.14199	4.04946
chr15	59478000	59479599	unique_peak1	54	14	1.43347	4.62362	3.30766
chr15	59480000	59485199	unique_peak1	245	61	1.05235	6.48037	5.70474
chr15	63890400	63892599	unique_peak1	75	19	1.37814	5.011	3.76331
chr15	64212600	64215599	unique_peak1	94	24	1.30441	5.29606	4.0761
chr15	66115800	66119399	unique_peak1	107	31	1.09092	5.54546	3.37793
chr15	66409200	66410599	unique_peak1	66	15	1.55988	4.77994	4.06657
chr15	72890800	72891999	unique_peak1	46	11	1.58056	4.37524	3.34305
chr15	73554600	73556399	unique_peak1	51	12	1.57753	4.48921	3.56918
chr15	74394400	74395599	unique_peak1	41	10	1.58099	4.24993	3.11714
chr15	74551200	74553199	unique_peak1	71	19	1.318	4.98093	3.43633
chr15	74785400	74788199	unique_peak1	79	17	1.5872	4.96352	4.70171
chr15	75671600	75673199	unique_peak1	74	13	1.87798	4.74635	5.53877
chr15	75723400	75725199	unique_peak1	62	13	1.68405	4.64938	4.35777
chr15	75798800	75801799	unique_peak1	101	27	1.21999	5.41735	3.8135
chr15	75921000	75922999	unique_peak1	73	21	1.21098	5.06492	3.09993
chr15	76076800	76078999	unique_peak1	80	18	1.52301	5.00943	4.5685
chr15	76305800	76309399	unique_peak1	205	48	1.19446	6.21194	6.01863
chr15	76487400	76488399	unique_peak1	30	6	1.89528	3.755	3.22741
chr15	76489800	76492199	unique_peak1	90	19	1.57849	5.11117	5.15525
chr15	76545000	76548399	unique_peak1	122	35	1.06565	5.70275	3.53311
chr15	76646200	76649199	unique_peak1	129	32	1.25275	5.67077	4.76185
chr15	76709600	76711599	unique_peak1	81	24	1.14073	5.21422	3.01488
chr15	76753800	76756599	unique_peak1	111	31	1.13137	5.56569	3.65768
chr15	76778200	76779999	unique_peak1	92	18	1.67667	5.08626	5.66988
chr15	76804400	76804799	unique_peak1	22	2	2.78567	2.9778	4.27364
chr15	77197000	77197799	unique_peak1	27	5	2.00447	3.5872	3.24128
chr15	77758000	77760599	unique_peak1	128	37	1.04063	5.76824	3.54607
chr15	78411600	78412599	unique_peak1	28	3	2.62846	3.31423	4.58931
chr15	78632200	78634999	unique_peak1	108	25	1.40073	5.40081	4.95292
chr15	78706400	78708799	unique_peak1	111	26	1.37649	5.44313	4.84804
chr15	78758000	78759199	unique_peak1	31	6	1.9306	3.77265	3.43979
chr15	78873000	78874199	unique_peak1	49	13	1.42699	4.52085	3.08052
chr15	79059000	79061599	unique_peak1	74	21	1.22591	5.07238	3.09993
chr15	79100800	79101799	unique_peak1	38	9	1.63606	4.13996	3.08023
chr15	79177600	79179999	unique_peak1	109	18	1.8634	5.17963	7.22796
chr15	79270600	79272999	unique_peak1	100	20	1.62407	5.20435	5.74794
chr15	79334600	79337399	unique_peak1	102	26	1.28331	5.39654	4.20652
chr15	79488600	79490399	unique_peak1	102	21	1.57877	5.24881	5.60897
chr15	79571600	79573799	unique_peak1	105	32	1.02574	5.55726	3.04693
chr15	79663000	79664599	unique_peak1	103	24	1.40509	5.3464	4.72687
chr15	79842000	79845999	unique_peak1	180	47	1.0803	6.12511	4.67979
chr15	79911000	79914599	unique_peak1	226	39	1.59521	6.11954	9.87518
chr15	79963200	79965199	unique_peak1	97	28	1.12487	5.42041	3.30087
chr15	80083800	80088799	unique_peak1	210	44	1.34399	6.16385	7.27502
chr15	80540200	80543999	unique_peak1	108	30	1.14698	5.52768	3.72934
chr15	80778600	80780999	unique_peak1	119	30	1.25392	5.58115	4.47347
chr15	80808200	80809399	unique_peak1	53	11	1.73499	4.45246	4.1052
chr15	81189000	81191599	unique_peak1	87	25	1.16269	5.28179	3.23036
chr15	81523600	81525799	unique_peak1	70	18	1.37645	4.93615	3.53754
chr15	81705200	81705799	unique_peak1	22	4	2.0487	3.34628	3.05312
chr15	81754400	81757199	unique_peak1	114	28	1.30279	5.50938	4.65239
chr15	81766600	81767999	unique_peak1	50	9	1.93445	4.28915	4.4808
chr15	81790000	81791199	unique_peak1	63	8	2.339	4.33942	6.71897
chr15	81845400	81848399	unique_peak1	128	27	1.4812	5.54795	5.9145
chr15	81977600	81979999	unique_peak1	113	30	1.19686	5.55263	4.02158
chr15	82073600	82075799	unique_peak1	69	19	1.28667	4.96526	3.27639
chr15	82951800	82953199	unique_peak1	73	17	1.50048	4.92017	4.16417
chr15	83385000	83386599	unique_peak1	62	11	1.90645	4.53819	5.11006
chr15	83393800	83394999	unique_peak1	57	13	1.59208	4.60339	3.79547
chr15	83424000	83426599	unique_peak1	120	34	1.08806	5.67331	3.59593
chr15	84751000	84755599	unique_peak1	192	50	1.06424	6.20455	4.89906
chr15	85498800	85503599	unique_peak1	186	43	1.24211	6.08048	5.9674
chr15	85863400	85864199	unique_peak1	49	11	1.64939	4.40966	3.71899
chr15	85888000	85890999	unique_peak1	100	24	1.37253	5.33012	4.56143
chr15	86014200	86017399	unique_peak1	102	21	1.57877	5.24881	5.60897
chr15	88561800	88564399	unique_peak1	104	28	1.20161	5.45878	3.88257
chr15	88580400	88581799	unique_peak1	61	14	1.56672	4.69025	3.83966
chr15	88918800	88920599	unique_peak1	108	29	1.19428	5.50403	3.95194
chr15	89025600	89028399	unique_peak1	115	33	1.08294	5.62893	3.5232
chr15	89203200	89204999	unique_peak1	78	17	1.57321	4.95653	4.70171
chr15	89259000	89261399	unique_peak1	105	26	1.31524	5.41251	4.36422
chr15	89284000	89285999	unique_peak1	81	22	1.26103	5.15407	3.4738
chr15	90053400	90055999	unique_peak1	101	26	1.27246	5.39112	4.05067
chr15	91881200	91883199	unique_peak1	61	16	1.38615	4.78054	3.25159
chr15	94233200	94235599	unique_peak1	69	20	1.21628	5.00046	3.03172
chr15	94373200	94374599	unique_peak1	67	8	2.40643	4.37314	7.18448
chr15	95356600	95359199	unique_peak1	106	30	1.12638	5.51739	3.58606
chr15	96288800	96292799	unique_peak1	155	41	1.10762	5.94613	4.51814
chr15	96469400	96474399	unique_peak1	262	50	1.40845	6.37665	9.10837
chr15	97078000	97078599	unique_peak1	44	7	2.11716	4.05858	4.72589
chr15	97612000	97613599	unique_peak1	58	14	1.51156	4.66267	3.65981
chr15	98492200	98493399	unique_peak1	77	19	1.40703	5.02545	3.93019
chr15	98556200	98559599	unique_peak1	125	29	1.35549	5.58464	5.19712
chr15	98591800	98595199	unique_peak1	111	34	1.00209	5.63033	3.06383
chr15	98710200	98712399	unique_peak1	98	22	1.47058	5.25885	4.95156
chr15	98823000	98824399	unique_peak1	27	5	2.00447	3.5872	3.24128
chr15	98859000	98862199	unique_peak1	170	45	1.07849	6.06281	4.53377
chr15	99081000	99084399	unique_peak1	138	37	1.12367	5.80976	4.22983
chr15	99198600	99200999	unique_peak1	107	32	1.04653	5.56766	3.17943
chr15	99222800	99225199	unique_peak1	90	27	1.09307	5.35389	3.08836
chr15	99286800	99289399	unique_peak1	89	24	1.24427	5.26599	3.60838
chr15	99303000	99305799	unique_peak1	127	28	1.42192	5.56894	5.63159
chr15	99494400	99496599	unique_peak1	99	19	1.68339	5.16362	5.89487
chr15	99532000	99535599	unique_peak1	134	37	1.09119	5.79352	3.95124
chr15	99554600	99557199	unique_peak1	108	28	1.24319	5.47958	4.18509
chr15	99601000	99602999	unique_peak1	98	27	1.18679	5.40075	3.66433
chr15	100057400	100060599	unique_peak1	153	29	1.57869	5.69624	7.42488
chr15	100428800	100431399	unique_peak1	99	28	1.14734	5.43165	3.44325
chr15	100444200	100447399	unique_peak1	129	30	1.34295	5.62567	5.25999
chr15	101965600	101967999	unique_peak1	105	24	1.42627	5.35699	4.89407
chr15	102078400	102080999	unique_peak1	88	24	1.23185	5.25978	3.60838
chr15	102109200	102111399	unique_peak1	112	28	1.28328	5.49962	4.49488
chr15	102454600	102456799	unique_peak1	116	25	1.47951	5.4402	5.63288
chr15	102992400	102994199	unique_peak1	57	14	1.49254	4.65316	3.48244
chr16	3846800	3848599	unique_peak1	48	9	1.88995	4.2669	4.2732
chr16	3871600	3873599	unique_peak1	69	19	1.28667	4.96526	3.27639
chr16	3883800	3885599	unique_peak1	92	14	2.01771	4.91575	7.1996
chr16	4003000	4004999	unique_peak1	69	16	1.52114	4.84803	4.11414
chr16	4076400	4078399	unique_peak1	101	29	1.12046	5.46712	3.37274
chr16	4419000	4420999	unique_peak1	78	19	1.4212	5.03253	4.09923
chr16	4557000	4561199	unique_peak1	165	42	1.14278	5.99765	4.87163
chr16	4678000	4680199	unique_peak1	72	15	1.65527	4.82764	4.61848
chr16	4788200	4790799	unique_peak1	95	17	1.78999	5.06492	6.21578
chr16	4878000	4880399	unique_peak1	92	25	1.22416	5.31252	3.67636
chr16	4880800	4881399	unique_peak1	30	5	2.11768	3.6438	3.6849
chr16	4886400	4887799	unique_peak1	47	9	1.86701	4.25544	4.06789
chr16	4963400	4964999	unique_peak1	68	15	1.59259	4.7963	4.24841
chr16	5012800	5013999	unique_peak1	40	6	2.20626	3.91049	4.5421
chr16	8424000	8425199	unique_peak1	40	8	1.84369	4.09177	3.64935
chr16	8470600	8471999	unique_peak1	46	12	1.46509	4.43298	3.02796
chr16	8636200	8638799	unique_peak1	119	21	1.74868	5.33377	7.10489
chr16	8669800	8673399	unique_peak1	102	30	1.084	5.4962	3.30541
chr16	8829200	8832199	unique_peak1	120	19	1.89541	5.26964	7.84737
chr16	9993000	9996199	unique_peak1	109	23	1.52637	5.34815	5.52764
chr16	10784200	10786599	unique_peak1	107	13	2.28357	4.94914	9.18904
chr16	10834400	10835399	unique_peak1	40	7	2.01362	4.00681	4.07017
chr16	11066000	11067799	unique_peak1	81	23	1.19962	5.18477	3.23768
chr16	11174600	11177399	unique_peak1	86	24	1.20657	5.24714	3.45665
chr16	11201400	11204599	unique_peak1	145	23	1.84128	5.5056	8.72042
chr16	13109400	13110999	unique_peak1	51	11	1.69301	4.43147	3.91087
chr16	13255800	13257399	unique_peak1	46	12	1.46509	4.43298	3.02796
chr16	13667200	13668199	unique_peak1	29	6	1.85881	3.73676	3.01816
chr16	13780000	13782599	unique_peak1	100	21	1.55696	5.23791	5.42872
chr16	13818800	13820799	unique_peak1	66	18	1.31195	4.9039	3.21212
chr16	13901800	13903799	unique_peak1	73	19	1.34848	4.99617	3.59866
chr16	14156600	14160599	unique_peak1	105	27	1.26278	5.43874	4.11766
chr16	14162800	14164599	unique_peak1	67	16	1.48889	4.83191	3.93693
chr16	14316800	14317999	unique_peak1	44	9	1.79523	4.21954	3.865
chr16	14361200	14362799	unique_peak1	59	12	1.7367	4.56879	4.32705
chr16	14704800	14706799	unique_peak1	63	15	1.50892	4.75446	3.88697
chr16	15593400	15594599	unique_peak1	40	8	1.84369	4.09177	3.64935
chr16	15861400	15864599	unique_peak1	120	27	1.40999	5.51235	5.23857
chr16	15885800	15888999	unique_peak1	120	30	1.26315	5.58577	4.47347
chr16	16146000	16146799	unique_peak1	39	4	2.66422	3.65404	5.68426
chr16	16302000	16304999	unique_peak1	98	24	1.35029	5.319	4.39778
chr16	16357600	16358999	unique_peak1	53	11	1.73499	4.45246	4.1052
chr16	16896600	16897599	unique_peak1	40	7	2.01362	4.00681	4.07017
chr16	17123000	17126199	unique_peak1	91	24	1.26872	5.27822	3.76223
chr16	17130000	17133599	unique_peak1	114	30	1.20658	5.55749	4.17045
chr16	17147000	17148799	unique_peak1	76	14	1.80772	4.81075	5.55544
chr16	17199600	17201599	unique_peak1	93	15	1.9365	4.96825	6.78397
chr16	17276400	17277399	unique_peak1	27	2	3.00447	3.0872	5.06563
chr16	17508600	17509999	unique_peak1	57	9	2.0775	4.36068	5.33213
chr16	17529800	17532199	unique_peak1	86	22	1.32686	5.18699	3.94835
chr16	17619400	17620799	unique_peak1	47	3	3.18894	3.59447	7.44793
chr16	17720800	17722999	unique_peak1	77	12	2.02852	4.7147	6.36541
chr16	17758600	17760999	unique_peak1	47	6	2.38159	3.99815	5.46362
chr16	17806800	17808799	unique_peak1	66	12	1.85944	4.63016	5.12031
chr16	17815000	17817399	unique_peak1	59	14	1.53025	4.67202	3.65981
chr16	17890600	17891799	unique_peak1	61	9	2.15168	4.39777	5.7691
chr16	17910000	17911399	unique_peak1	59	9	2.11521	4.37953	5.54974
chr16	17921400	17924599	unique_peak1	105	27	1.26278	5.43874	4.11766
chr16	17926200	17929599	unique_peak1	115	18	1.92248	5.20917	7.83475
chr16	18086400	18090199	unique_peak1	124	31	1.25352	5.62676	4.54122
chr16	18127000	18128999	unique_peak1	53	13	1.5126	4.56365	3.43266
chr16	18234000	18236199	unique_peak1	70	16	1.53691	4.85592	4.11414
chr16	18245600	18248799	unique_peak1	112	30	1.18706	5.54773	4.02158
chr16	18286600	18289599	unique_peak1	103	22	1.52538	5.28625	5.30039
chr16	18348400	18348999	unique_peak1	34	5	2.25266	3.71129	4.37016
chr16	18392600	18393799	unique_peak1	37	6	2.12174	3.86823	4.09376
chr16	18425400	18426999	unique_peak1	64	17	1.35624	4.84805	3.31196
chr16	18497200	18500399	unique_peak1	105	27	1.26278	5.43874	4.11766
chr16	18628800	18630399	unique_peak1	46	11	1.58056	4.37524	3.34305
chr16	18811000	18813599	unique_peak1	90	19	1.57849	5.11117	5.15525
chr16	18836600	18838199	unique_peak1	58	14	1.51156	4.66267	3.65981
chr16	18875200	18878799	unique_peak1	112	31	1.14126	5.57063	3.80043
chr16	19760400	19762399	unique_peak1	83	22	1.28783	5.16748	3.62982
chr16	20300400	20302399	unique_peak1	81	20	1.39227	5.08845	3.98923
chr16	20515600	20518799	unique_peak1	84	21	1.36512	5.14199	4.04946
chr16	20547800	20548399	unique_peak1	28	4	2.30653	3.47519	3.9781
chr16	20610200	20612399	unique_peak1	83	20	1.41907	5.10185	4.15661
chr16	20619400	20623399	unique_peak1	133	36	1.1214	5.77015	4.01747
chr16	20651200	20653599	unique_peak1	99	28	1.14734	5.43165	3.44325
chr16	20715000	20719199	unique_peak1	146	42	1.00757	5.93005	3.65333
chr16	20732400	20734799	unique_peak1	85	23	1.2526	5.21126	3.54084
chr16	21204800	21205999	unique_peak1	48	6	2.40452	4.00962	5.69855
chr16	22160400	22164799	unique_peak1	177	34	1.51739	5.88798	7.67729
chr16	22263000	22266599	unique_peak1	185	44	1.20372	6.09371	5.73812
chr16	22437800	22440799	unique_peak1	106	21	1.62114	5.27	5.9742
chr16	22858000	22859199	unique_peak1	63	10	2.04949	4.48418	5.74704
chr16	23099800	23101199	unique_peak1	36	8	1.72951	4.03468	3.24675
chr16	23107000	23111199	unique_peak1	186	43	1.24211	6.08048	5.9674
chr16	23125800	23129599	unique_peak1	106	28	1.22259	5.46928	4.0329
chr16	23224400	23225799	unique_peak1	50	13	1.44902	4.53186	3.08052
chr16	23982600	23984199	unique_peak1	33	4	2.48346	3.56366	4.69786
chr16	23986800	23989399	unique_peak1	86	19	1.52849	5.08617	4.7957
chr16	26104600	26106999	unique_peak1	64	14	1.61928	4.71653	4.20641
chr16	26581400	26582399	unique_peak1	40	8	1.84369	4.09177	3.64935
chr16	28444400	28447999	unique_peak1	123	35	1.07466	5.70725	3.66872
chr16	28564200	28565999	unique_peak1	64	11	1.94121	4.55557	5.31705
chr16	28928200	28930799	unique_peak1	77	16	1.6415	4.90821	4.84405
chr16	30063800	30064999	unique_peak1	30	6	1.89528	3.755	3.22741
chr16	30065400	30068999	unique_peak1	191	34	1.6016	5.93008	8.74001
chr16	31080200	31081799	unique_peak1	51	13	1.47062	4.54266	3.2552
chr16	31198200	31201799	unique_peak1	109	22	1.58777	5.31745	5.83588
chr16	31427800	31431199	unique_peak1	98	22	1.47058	5.25885	4.95156
chr16	32098600	32100999	unique_peak1	78	22	1.21957	5.13335	3.32004
chr16	32246000	32248999	unique_peak1	85	24	1.19371	5.24071	3.30711
chr16	32332000	32333799	unique_peak1	96	22	1.44788	5.2475	4.77972
chr16	32430000	32433799	unique_peak1	126	26	1.51629	5.51303	6.03398
chr16	33056000	33059599	unique_peak1	120	27	1.40999	5.51235	5.23857
chr16	33184800	33186599	unique_peak1	62	13	1.68405	4.64938	4.35777
chr16	33684200	33685999	unique_peak1	52	13	1.4918	4.55326	3.2552
chr16	33829200	33831199	unique_peak1	69	20	1.21628	5.00046	3.03172
chr16	33832200	33834799	unique_peak1	55	15	1.3604	4.6802	3.02569
chr16	33964800	33967599	unique_peak1	99	19	1.68339	5.16362	5.89487
chr16	34690800	34691599	unique_peak1	43	7	2.09216	4.04608	4.50509
chr16	35155200	35156399	unique_peak1	49	7	2.23435	4.11717	5.40028
chr16	35488200	35491399	unique_peak1	81	24	1.14073	5.21422	3.01488
chr16	35540600	35542999	unique_peak1	100	23	1.43142	5.30067	4.8363
chr16	35768200	35771599	unique_peak1	101	30	1.07315	5.49077	3.16814
chr16	35938600	35939799	unique_peak1	55	14	1.45351	4.63365	3.30766
chr16	35982800	35984399	unique_peak1	49	9	1.91242	4.27814	4.4808
chr16	36873000	36876399	unique_peak1	83	21	1.35196	5.13541	3.88569
chr16	37384200	37384999	unique_peak1	33	6	1.99803	3.80637	3.6551
chr16	37653600	37654199	unique_peak1	38	8	1.78806	4.06396	3.44661
chr16	37868600	37870399	unique_peak1	62	13	1.68405	4.64938	4.35777
chr16	38451000	38453399	unique_peak1	64	16	1.43871	4.80682	3.58938
chr16	38742000	38742999	unique_peak1	26	5	1.96402	3.56697	3.02404
chr16	42874200	42875399	unique_peak1	36	5	2.31447	3.7422	4.60319
chr16	43979400	43980599	unique_peak1	36	8	1.72951	4.03468	3.24675
chr16	44063000	44063599	unique_peak1	17	2	2.51303	2.84148	3.7876
chr16	44138000	44142399	unique_peak1	153	37	1.23765	5.86675	5.25406
chr16	44173400	44174599	unique_peak1	39	9	1.66422	4.15404	3.2721
chr16	44557800	44559599	unique_peak1	52	13	1.4918	4.55326	3.2552
chr16	44723800	44725799	unique_peak1	68	18	1.34467	4.92026	3.37359
chr16	44745400	44746399	unique_peak1	46	9	1.8436	4.24373	4.06789
chr16	46008800	46010999	unique_peak1	56	15	1.38009	4.69004	3.19271
chr16	48993600	48995399	unique_peak1	49	11	1.64939	4.40966	3.71899
chr16	49854600	49856799	unique_peak1	56	15	1.38009	4.69004	3.19271
chr16	50429200	50432799	unique_peak1	100	30	1.06219	5.48529	3.16814
chr16	50731600	50733199	unique_peak1	37	4	2.60717	3.62551	5.18764
chr16	52450600	52454399	unique_peak1	108	33	1.01371	5.59432	3.12042
chr16	55820600	55822599	unique_peak1	74	21	1.22591	5.07238	3.09993
chr16	55893800	55895799	unique_peak1	58	12	1.71801	4.55944	4.32705
chr16	55933800	55934999	unique_peak1	62	12	1.79097	4.59592	4.71961
chr16	55966200	55967999	unique_peak1	76	16	1.62715	4.90104	4.84405
chr16	55973000	55975999	unique_peak1	78	23	1.15817	5.16405	3.08956
chr16	56028000	56031599	unique_peak1	138	30	1.4174	5.6629	5.91667
chr16	56036800	56038199	unique_peak1	72	15	1.65527	4.82764	4.61848
chr16	57121000	57124999	unique_peak1	116	28	1.32197	5.51897	4.81159
chr16	57166800	57167599	unique_peak1	37	5	2.34414	3.75703	4.60319
chr16	58728200	58728999	unique_peak1	37	6	2.12174	3.86823	4.09376
chr16	61479200	61479999	unique_peak1	19	3	2.21518	3.10759	3.11807
chr16	62785800	62787199	unique_peak1	38	6	2.15063	3.88267	4.3168
chr16	62845800	62846799	unique_peak1	38	5	2.37303	3.77148	4.83828
chr16	63857000	63857799	unique_peak1	24	4	2.14145	3.39265	3.28004
chr16	64769600	64771599	unique_peak1	65	16	1.45569	4.81531	3.76198
chr16	64848600	64853799	unique_peak1	139	36	1.17012	5.79451	4.44388
chr16	65814800	65816399	unique_peak1	50	10	1.79694	4.3579	4.08267
chr16	67619800	67621999	unique_peak1	57	9	2.0775	4.36068	5.33213
chr16	72027400	72029799	unique_peak1	74	20	1.29302	5.03883	3.3415
chr16	72663200	72666399	unique_peak1	112	26	1.38637	5.44807	5.01273
chr16	74410800	74413399	unique_peak1	83	14	1.9045	4.85914	6.16059
chr16	76373400	76374999	unique_peak1	49	11	1.64939	4.40966	3.71899
chr16	84773800	84776199	unique_peak1	83	22	1.28783	5.16748	3.62982
chr16	84833800	84837799	unique_peak1	137	27	1.55621	5.58546	6.61337
chr16	85171800	85174399	unique_peak1	87	14	1.95624	4.88501	6.57187
chr16	85801800	85803799	unique_peak1	78	11	2.15817	4.66405	7.03319
chr16	85901000	85902399	unique_peak1	34	7	1.83763	3.91881	3.43645
chr16	87354200	87354799	unique_peak1	24	3	2.46338	3.23169	3.84294
chr16	87431200	87433199	unique_peak1	56	11	1.79513	4.48253	4.50079
chr16	87454800	87457599	unique_peak1	78	15	1.74313	4.87157	5.38214
chr16	88289600	88291199	unique_peak1	56	15	1.38009	4.69004	3.19271
chr16	90141000	90145399	unique_peak1	168	38	1.30356	5.93718	5.93682
chr16	90282200	90286199	unique_peak1	119	22	1.68455	5.36584	6.75832
chr16	90727000	90728599	unique_peak1	58	14	1.51156	4.66267	3.65981
chr16	90810000	90810799	unique_peak1	41	7	2.04042	4.02021	4.28648
chr16	90829600	90832799	unique_peak1	84	21	1.36512	5.14199	4.04946
chr16	91010000	91012399	unique_peak1	85	16	1.7501	4.96251	5.60444
chr16	91043400	91045799	unique_peak1	73	15	1.67041	4.8352	4.80656
chr16	91373000	91374399	unique_peak1	68	19	1.27067	4.95726	3.11893
chr16	91406000	91407599	unique_peak1	42	8	1.89667	4.11826	4.06282
chr16	91484800	91486799	unique_peak1	79	18	1.50919	5.00252	4.39142
chr16	91618000	91619199	unique_peak1	36	6	2.09208	3.8534	4.09376
chr16	92057800	92059799	unique_peak1	67	19	1.25443	4.94914	3.11893
chr16	92301200	92302799	unique_peak1	43	10	1.63273	4.2758	3.30472
chr16	92399400	92400399	unique_peak1	33	6	1.99803	3.80637	3.6551
chr16	93712200	93713199	unique_peak1	36	7	1.89944	3.94972	3.645
chr16	93832000	93834199	unique_peak1	58	13	1.61109	4.6129	3.98059
chr16	93882800	93885399	unique_peak1	83	22	1.28783	5.16748	3.62982
chr16	94534000	94535599	unique_peak1	64	13	1.71881	4.66676	4.54965
chr16	94746800	94749999	unique_peak1	108	33	1.01371	5.59432	3.12042
chr16	94791200	94791799	unique_peak1	26	2	2.96402	3.06697	4.80008
chr16	94792200	94793399	unique_peak1	57	7	2.39943	4.19972	6.32405
chr16	94793800	94794799	unique_peak1	24	3	2.46338	3.23169	3.84294
chr16	95923600	95925199	unique_peak1	67	6	2.769	4.19186	8.37587
chr16	96211400	96213199	unique_peak1	76	12	2.01417	4.70752	6.36541
chr16	96304200	96305599	unique_peak1	43	6	2.28481	3.94976	4.99902
chr16	96347200	96350599	unique_peak1	115	22	1.64684	5.34698	6.38507
chr16	96367000	96368599	unique_peak1	52	11	1.7142	4.44206	3.91087
chr16	97984600	97986599	unique_peak1	69	18	1.36067	4.92826	3.53754
chr16	98071400	98073999	unique_peak1	81	21	1.32516	5.12201	3.72403
chr16	98301800	98305199	unique_peak1	110	33	1.03393	5.60443	3.25271
chr17	3113600	3115199	unique_peak1	75	20	1.30775	5.04619	3.50002
chr17	3115600	3116999	unique_peak1	36	7	1.89944	3.94972	3.645
chr17	3556400	3558199	unique_peak1	47	10	1.72951	4.32419	3.68844
chr17	4908400	4909399	unique_peak1	28	5	2.0435	3.60671	3.46164
chr17	4993400	4994599	unique_peak1	42	7	2.06659	4.0333	4.50509
chr17	4995000	4998799	unique_peak1	89	17	1.7182	5.02903	5.63538
chr17	6429400	6429999	unique_peak1	23	3	2.41797	3.20899	3.59865
chr17	6985200	6988799	unique_peak1	106	31	1.08058	5.54029	3.37793
chr17	8475400	8478199	unique_peak1	98	22	1.47058	5.25885	4.95156
chr17	10509400	10511799	unique_peak1	86	23	1.26546	5.21769	3.69574
chr17	10527000	10529199	unique_peak1	55	15	1.3604	4.6802	3.02569
chr17	12510000	12512599	unique_peak1	75	19	1.37814	5.011	3.76331
chr17	13153000	13153999	unique_peak1	32	6	1.96482	3.78977	3.43979
chr17	13183400	13184999	unique_peak1	71	10	2.1805	4.54968	6.62225
chr17	13898000	13900199	unique_peak1	91	14	2.00569	4.90973	6.98897
chr17	14339600	14340999	unique_peak1	50	13	1.44902	4.53186	3.08052
chr17	15079000	15081799	unique_peak1	92	21	1.46517	5.19202	4.72448
chr17	15511400	15513999	unique_peak1	129	31	1.29714	5.64857	5.00589
chr17	15636400	15638799	unique_peak1	91	25	1.21214	5.30651	3.52555
chr17	15663000	15664599	unique_peak1	69	13	1.80124	4.70798	5.13748
chr17	17088800	17089999	unique_peak1	27	5	2.00447	3.5872	3.24128
chr17	17759800	17763999	unique_peak1	150	34	1.33442	5.79649	5.67555
chr17	17962800	17965799	unique_peak1	105	13	2.26278	4.93874	8.96451
chr17	20253000	20254599	unique_peak1	28	5	2.0435	3.60671	3.46164
chr17	21625400	21626599	unique_peak1	50	9	1.93445	4.28915	4.4808
chr17	21653000	21654199	unique_peak1	37	8	1.75917	4.04951	3.24675
chr17	21870600	21871399	unique_peak1	23	4	2.09604	3.36995	3.05312
chr17	22046000	22047399	unique_peak1	46	6	2.35817	3.98644	5.46362
chr17	22874400	22877599	unique_peak1	97	22	1.45929	5.25321	4.77972
chr17	23002200	23004199	unique_peak1	87	23	1.27817	5.22405	3.69574
chr17	23328800	23330399	unique_peak1	55	12	1.65996	4.53042	3.94331
chr17	23682800	23684199	unique_peak1	57	14	1.49254	4.65316	3.48244
chr17	23685200	23689799	unique_peak1	197	42	1.33885	6.09569	6.987
chr17	23811800	23814999	unique_peak1	104	29	1.1527	5.48324	3.65842
chr17	23875800	23877999	unique_peak1	93	22	1.41294	5.23003	4.44146
chr17	23940200	23944199	unique_peak1	160	32	1.49063	5.78971	7.04974
chr17	24061600	24061799	unique_peak1	13	2	2.23349	2.70171	3.03833
chr17	24277000	24278999	unique_peak1	65	16	1.45569	4.81531	3.76198
chr17	24299200	24300599	unique_peak1	49	11	1.64939	4.40966	3.71899
chr17	24304800	24307199	unique_peak1	93	14	2.02961	4.92169	7.1996
chr17	24345200	24347199	unique_peak1	64	17	1.35624	4.84805	3.31196
chr17	24356400	24358199	unique_peak1	79	17	1.5872	4.96352	4.70171
chr17	24487000	24490199	unique_peak1	102	29	1.13131	5.47254	3.51458
chr17	24550600	24553399	unique_peak1	115	28	1.31242	5.51419	4.65239
chr17	24563200	24564599	unique_peak1	56	9	2.05816	4.35101	5.33213
chr17	24591400	24592399	unique_peak1	46	5	2.58056	3.87524	6.04086
chr17	24606800	24609599	unique_peak1	115	22	1.64684	5.34698	6.38507
chr17	24623800	24626999	unique_peak1	95	24	1.31606	5.30189	4.0761
chr17	24635000	24635799	unique_peak1	17	2	2.51303	2.84148	3.7876
chr17	24685600	24688399	unique_peak1	82	19	1.47614	5.06	4.44353
chr17	24768600	24770799	unique_peak1	101	22	1.50378	5.27545	5.12513
chr17	24786600	24787799	unique_peak1	32	5	2.18722	3.67857	3.91086
chr17	24794400	24795999	unique_peak1	43	8	1.92224	4.13104	4.06282
chr17	24805400	24809599	unique_peak1	126	37	1.02325	5.75955	3.41455
chr17	24843000	24844999	unique_peak1	65	13	1.7358	4.67525	4.74362
chr17	24855400	24857999	unique_peak1	85	19	1.51563	5.07975	4.61866
chr17	24858400	24861399	unique_peak1	129	24	1.65329	5.4705	7.0225
chr17	24889200	24891599	unique_peak1	78	23	1.15817	5.16405	3.08956
chr17	24940800	24942199	unique_peak1	37	8	1.75917	4.04951	3.24675
chr17	24985000	24988599	unique_peak1	141	39	1.07342	5.85864	3.96037
chr17	25022000	25024599	unique_peak1	91	18	1.66465	5.08025	5.48197
chr17	25030800	25034199	unique_peak1	107	27	1.28357	5.44914	4.27256
chr17	25073000	25074199	unique_peak1	42	8	1.89667	4.11826	4.06282
chr17	25251800	25253399	unique_peak1	46	8	1.9956	4.16773	4.48604
chr17	25319800	25323399	unique_peak1	123	32	1.20019	5.64449	4.30914
chr17	25376400	25378599	unique_peak1	81	21	1.32516	5.12201	3.72403
chr17	25408400	25411799	unique_peak1	124	34	1.12423	5.6914	3.87325
chr17	25706600	25709199	unique_peak1	90	23	1.31546	5.24269	4.01185
chr17	25715400	25717399	unique_peak1	75	22	1.17651	5.11182	3.01958
chr17	25862200	25864399	unique_peak1	90	19	1.57849	5.11117	5.15525
chr17	25921200	25922599	unique_peak1	44	8	1.94723	4.14354	4.27328
chr17	25927400	25929799	unique_peak1	75	16	1.61261	4.89377	4.65856
chr17	25932200	25934599	unique_peak1	57	15	1.39943	4.69972	3.19271
chr17	25945400	25946999	unique_peak1	64	9	2.20424	4.42405	6.21277
chr17	25966000	25968399	unique_peak1	67	19	1.25443	4.94914	3.11893
chr17	25968800	25972399	unique_peak1	138	29	1.46471	5.63924	6.19699
chr17	25980200	25981599	unique_peak1	56	12	1.67965	4.54026	4.13403
chr17	25997600	25999399	unique_peak1	62	11	1.90645	4.53819	5.11006
chr17	26004400	26005999	unique_peak1	83	21	1.35196	5.13541	3.88569
chr17	26055000	26058799	unique_peak1	100	30	1.06219	5.48529	3.16814
chr17	26076800	26079399	unique_peak1	84	23	1.23959	5.20476	3.54084
chr17	26250200	26251199	unique_peak1	35	7	1.86896	3.93448	3.43645
chr17	26337600	26337999	unique_peak1	17	2	2.51303	2.84148	3.7876
chr17	26339400	26342199	unique_peak1	86	24	1.20657	5.24714	3.45665
chr17	26389800	26391599	unique_peak1	88	26	1.12081	5.31529	3.15755
chr17	26643800	26646399	unique_peak1	96	27	1.16409	5.3894	3.51718
chr17	26697400	26699999	unique_peak1	87	19	1.54121	5.09253	4.7957
chr17	26851600	26853999	unique_peak1	77	19	1.40703	5.02545	3.93019
chr17	26916800	26918999	unique_peak1	60	14	1.54863	4.68121	3.83966
chr17	27054000	27055999	unique_peak1	76	18	1.46668	4.98127	4.21634
chr17	27075000	27079199	unique_peak1	123	26	1.4897	5.49974	5.86001
chr17	27164200	27165599	unique_peak1	49	12	1.53391	4.46739	3.38598
chr17	27691600	27696999	unique_peak1	202	41	1.40053	6.09258	7.57235
chr17	27757800	27761799	unique_peak1	113	34	1.02178	5.64017	3.19393
chr17	27767600	27772599	unique_peak1	170	44	1.1102	6.04695	4.73514
chr17	27821600	27822799	unique_peak1	28	5	2.0435	3.60671	3.46164
chr17	28216800	28217999	unique_peak1	45	7	2.1416	4.0708	4.72589
chr17	28276800	28281799	unique_peak1	134	38	1.05372	5.81226	3.75257
chr17	28313200	28314999	unique_peak1	67	16	1.48889	4.83191	3.93693
chr17	28369800	28370599	unique_peak1	37	7	1.9291	3.96455	3.645
chr17	28449400	28451399	unique_peak1	77	11	2.144	4.65696	6.81337
chr17	28465600	28469399	unique_peak1	137	36	1.15411	5.78651	4.30012
chr17	28484600	28488999	unique_peak1	145	33	1.33878	5.75685	5.61134
chr17	28499400	28501999	unique_peak1	89	22	1.36457	5.20585	4.11074
chr17	28659600	28661199	unique_peak1	66	14	1.65299	4.73338	4.39313
chr17	28757200	28759999	unique_peak1	96	21	1.51201	5.21544	5.07315
chr17	28827600	28830799	unique_peak1	111	20	1.73906	5.26185	6.68937
chr17	28937400	28938199	unique_peak1	27	5	2.00447	3.5872	3.24128
chr17	29088400	29091399	unique_peak1	128	35	1.11863	5.72924	3.94532
chr17	29091800	29092799	unique_peak1	26	2	2.96402	3.06697	4.80008
chr17	29405800	29407599	unique_peak1	63	14	1.60203	4.70791	4.20641
chr17	29482600	29484599	unique_peak1	86	12	2.14998	4.77543	7.44527
chr17	29573800	29575199	unique_peak1	32	7	1.77218	3.88609	3.02827
chr17	29600000	29601599	unique_peak1	39	6	2.1788	3.89675	4.5421
chr17	29627800	29630199	unique_peak1	115	31	1.1704	5.5852	3.94504
chr17	29686400	29687599	unique_peak1	48	11	1.62691	4.39842	3.52967
chr17	29797200	29798399	unique_peak1	58	12	1.71801	4.55944	4.32705
chr17	30140400	30143599	unique_peak1	118	28	1.34082	5.52839	4.81159
chr17	31523000	31524599	unique_peak1	50	12	1.55593	4.47841	3.38598
chr17	31648200	31650399	unique_peak1	82	19	1.47614	5.06	4.44353
chr17	31794000	31796999	unique_peak1	96	20	1.57912	5.18188	5.38209
chr17	31990400	31992799	unique_peak1	61	16	1.38615	4.78054	3.25159
chr17	32172400	32175399	unique_peak1	116	30	1.22576	5.56707	4.32109
chr17	32302400	32304399	unique_peak1	73	12	1.96997	4.68542	5.94372
chr17	32525400	32526799	unique_peak1	45	10	1.68217	4.30052	3.4952
chr17	32923800	32925999	unique_peak1	82	20	1.40575	5.09519	4.15661
chr17	32965800	32967999	unique_peak1	92	21	1.46517	5.19202	4.72448
chr17	33101800	33105199	unique_peak1	123	28	1.3866	5.55128	5.29894
chr17	33169200	33170799	unique_peak1	66	17	1.38995	4.8649	3.47766
chr17	33493400	33496599	unique_peak1	95	23	1.37495	5.27244	4.336
chr17	33820600	33822799	unique_peak1	114	28	1.30279	5.50938	4.65239
chr17	33855000	33855799	unique_peak1	38	6	2.15063	3.88267	4.3168
chr17	33947200	33948599	unique_peak1	42	10	1.60716	4.26301	3.30472
chr17	33953800	33955199	unique_peak1	66	7	2.55988	4.27994	7.51167
chr17	33980000	33981599	unique_peak1	69	11	2.02364	4.59678	5.94868
chr17	34046400	34047999	unique_peak1	54	8	2.17043	4.25514	5.58075
chr17	34052800	34054199	unique_peak1	40	9	1.69169	4.16777	3.2721
chr17	34065600	34069199	unique_peak1	156	30	1.55284	5.73062	7.29503
chr17	34075600	34078799	unique_peak1	109	29	1.20444	5.50911	3.95194
chr17	34114800	34115799	unique_peak1	32	7	1.77218	3.88609	3.02827
chr17	34136200	34137199	unique_peak1	42	4	2.74466	3.69426	6.18692
chr17	34160800	34165599	unique_peak1	157	38	1.2287	5.89975	5.17237
chr17	34167000	34170599	unique_peak1	120	35	1.04742	5.69363	3.39934
chr17	34727400	34729999	unique_peak1	79	16	1.66966	4.92229	5.03145
chr17	34741200	34743799	unique_peak1	106	28	1.22259	5.46928	4.0329
chr17	34783800	34785599	unique_peak1	62	13	1.68405	4.64938	4.35777
chr17	34972800	34974999	unique_peak1	87	13	2.05578	4.83524	6.9949
chr17	35034400	35035399	unique_peak1	50	7	2.25637	4.12819	5.40028
chr17	35068200	35070599	unique_peak1	93	20	1.54418	5.16441	5.02289
chr17	35096400	35096999	unique_peak1	19	3	2.21518	3.10759	3.11807
chr17	35118000	35121199	unique_peak1	117	29	1.28253	5.54815	4.56098
chr17	35182400	35184199	unique_peak1	50	11	1.67141	4.42067	3.71899
chr17	35188600	35189199	unique_peak1	25	3	2.507	3.2535	4.08961
chr17	35256400	35259599	unique_peak1	103	26	1.29406	5.40192	4.20652
chr17	35322800	35324199	unique_peak1	25	4	2.18507	3.41446	3.51
chr17	35803600	35805399	unique_peak1	54	13	1.533	4.57386	3.61279
chr17	35957600	35961199	unique_peak1	122	28	1.3776	5.54678	5.13491
chr17	35973400	35975799	unique_peak1	98	21	1.53471	5.22679	5.25009
chr17	35978200	35980199	unique_peak1	62	15	1.49141	4.7457	3.70969
chr17	35997600	35998799	unique_peak1	46	11	1.58056	4.37524	3.34305
chr17	36001400	36004999	unique_peak1	125	32	1.21799	5.65339	4.4584
chr17	36016600	36018399	unique_peak1	64	18	1.27824	4.88705	3.0532
chr17	36112800	36118999	unique_peak1	178	44	1.16105	6.07238	5.3004
chr17	36219800	36221999	unique_peak1	68	16	1.50513	4.84003	3.93693
chr17	36247600	36248799	unique_peak1	36	8	1.72951	4.03468	3.24675
chr17	36394000	36394799	unique_peak1	39	5	2.40119	3.78556	5.07533
chr17	36407400	36409199	unique_peak1	96	15	1.97144	4.98572	7.19781
chr17	37083000	37085799	unique_peak1	76	20	1.32229	5.05346	3.66087
chr17	37094600	37096799	unique_peak1	73	15	1.67041	4.8352	4.80656
chr17	37139000	37140399	unique_peak1	60	8	2.2856	4.31273	6.25905
chr17	37182000	37184999	unique_peak1	87	23	1.27817	5.22405	3.69574
chr17	37186600	37188399	unique_peak1	74	13	1.87798	4.74635	5.53877
chr17	37334200	37336199	unique_peak1	49	12	1.53391	4.46739	3.38598
chr17	39859600	39860399	unique_peak1	30	3	2.70264	3.35132	4.84203
chr17	42453600	42454399	unique_peak1	22	3	2.37063	3.18532	3.59865
chr17	44215000	44216399	unique_peak1	30	3	2.70264	3.35132	4.84203
chr17	45568200	45571599	unique_peak1	133	35	1.16092	5.75039	4.22881
chr17	45643800	45644399	unique_peak1	23	4	2.09604	3.36995	3.05312
chr17	45730800	45733399	unique_peak1	79	17	1.5872	4.96352	4.70171
chr17	45821400	45824999	unique_peak1	135	36	1.13787	5.77839	4.15797
chr17	46164200	46169999	unique_peak1	223	40	1.54479	6.12995	9.39078
chr17	46247600	46248799	unique_peak1	69	15	1.6086	4.8043	4.43241
chr17	46297400	46299599	unique_peak1	67	10	2.11692	4.51789	6.18153
chr17	46337800	46342199	unique_peak1	187	49	1.06361	6.17566	4.82594
chr17	46389800	46393199	unique_peak1	89	21	1.4287	5.17378	4.3831
chr17	46419200	46419999	unique_peak1	25	4	2.18507	3.41446	3.51
chr17	46464000	46466399	unique_peak1	73	20	1.27809	5.03136	3.3415
chr17	46689600	46694199	unique_peak1	161	38	1.25651	5.91366	5.47411
chr17	46781600	46785199	unique_peak1	124	24	1.60966	5.44869	6.47093
chr17	46888000	46889999	unique_peak1	72	16	1.56781	4.87137	4.29353
chr17	46908400	46910799	unique_peak1	99	24	1.36146	5.32459	4.39778
chr17	46918200	46920399	unique_peak1	82	17	1.62814	4.984	5.06981
chr17	46991600	46996199	unique_peak1	113	28	1.29308	5.50452	4.49488
chr17	47573200	47574999	unique_peak1	35	8	1.69904	4.01944	3.04994
chr17	47730400	47732999	unique_peak1	99	22	1.48176	5.26444	4.95156
chr17	47746600	47751799	unique_peak1	134	38	1.05372	5.81226	3.75257
chr17	47764800	47769199	unique_peak1	130	38	1.02026	5.79553	3.48811
chr17	47823400	47826999	unique_peak1	139	34	1.25029	5.75443	4.89756
chr17	47874000	47877599	unique_peak1	121	30	1.2723	5.59035	4.62754
chr17	48057600	48062999	unique_peak1	170	45	1.07849	6.06281	4.53377
chr17	48168200	48169199	unique_peak1	32	5	2.18722	3.67857	3.91086
chr17	48546400	48548999	unique_peak1	105	21	1.6107	5.26478	5.79081
chr17	49567800	49569199	unique_peak1	28	6	1.82111	3.71791	3.01816
chr17	50328600	50330399	unique_peak1	48	8	2.04195	4.1909	4.701
chr17	51952800	51954199	unique_peak1	39	7	1.98615	3.99308	4.07017
chr17	52739800	52742199	unique_peak1	86	13	2.04307	4.82889	6.9949
chr17	56070000	56071399	unique_peak1	27	4	2.2675	3.45568	3.74275
chr17	56109600	56110799	unique_peak1	33	6	1.99803	3.80637	3.6551
chr17	56125800	56126799	unique_peak1	49	10	1.77492	4.34689	4.08267
chr17	56213200	56214999	unique_peak1	43	10	1.63273	4.2758	3.30472
chr17	56277200	56282399	unique_peak1	136	36	1.14602	5.78247	4.30012
chr17	56322200	56323799	unique_peak1	56	15	1.38009	4.69004	3.19271
chr17	56395200	56397799	unique_peak1	75	18	1.45214	4.974	4.04335
chr17	56442800	56444999	unique_peak1	104	12	2.35915	4.88001	9.46705
chr17	56564400	56565199	unique_peak1	23	4	2.09604	3.36995	3.05312
chr17	56613600	56616399	unique_peak1	95	22	1.43635	5.24174	4.60967
chr17	56721400	56726599	unique_peak1	166	36	1.36627	5.89259	6.28405
chr17	56752600	56754599	unique_peak1	75	10	2.24064	4.57975	7.06878
chr17	56765200	56767599	unique_peak1	95	27	1.15256	5.38363	3.3721
chr17	56812800	56814399	unique_peak1	55	15	1.3604	4.6802	3.02569
chr17	56895800	56897599	unique_peak1	52	9	1.97723	4.31054	4.69059
chr17	56903800	56905199	unique_peak1	55	11	1.77544	4.47268	4.30187
chr17	57073400	57075599	unique_peak1	67	18	1.32843	4.91214	3.37359
chr17	57136800	57137799	unique_peak1	34	6	2.03027	3.82249	3.87315
chr17	57150000	57152199	unique_peak1	63	18	1.261	4.87843	3.0532
chr17	57168800	57170999	unique_peak1	84	20	1.43224	5.10844	4.32602
chr17	57171600	57172799	unique_peak1	34	8	1.6677	4.00378	3.04994
chr17	57244600	57246799	unique_peak1	65	16	1.45569	4.81531	3.76198
chr17	57387400	57391199	unique_peak1	132	24	1.67866	5.48319	7.20895
chr17	63227400	63233599	unique_peak1	223	56	1.06945	6.36762	5.47236
chr17	64211600	64213199	unique_peak1	44	11	1.5322	4.35106	3.15925
chr17	64213600	64214599	unique_peak1	28	6	1.82111	3.71791	3.01816
chr17	64679400	64681199	unique_peak1	57	3	3.39943	3.69972	9.06065
chr17	64681600	64682799	unique_peak1	32	5	2.18722	3.67857	3.91086
chr17	64950200	64952399	unique_peak1	79	14	1.85023	4.83201	5.75552
chr17	65960400	65962199	unique_peak1	90	19	1.57849	5.11117	5.15525
chr17	65962600	65964599	unique_peak1	78	15	1.74313	4.87157	5.38214
chr17	66120200	66122399	unique_peak1	87	21	1.4037	5.16128	4.21529
chr17	66232600	66236399	unique_peak1	145	34	1.29696	5.77776	5.36003
chr17	66426200	66427399	unique_peak1	62	7	2.49141	4.2457	7.03267
chr17	66460400	66462599	unique_peak1	75	22	1.17651	5.11182	3.01958
chr17	66472400	66473999	unique_peak1	63	13	1.70157	4.65814	4.54965
chr17	67702000	67704999	unique_peak1	83	20	1.41907	5.10185	4.15661
chr17	69505600	69507199	unique_peak1	48	10	1.75245	4.33565	3.8843
chr17	69733200	69734199	unique_peak1	42	8	1.89667	4.11826	4.06282
chr17	69787800	69790599	unique_peak1	78	20	1.35081	5.06772	3.82397
chr17	71104600	71105399	unique_peak1	26	5	1.96402	3.56697	3.02404
chr17	71338600	71341599	unique_peak1	91	27	1.10522	5.35997	3.08836
chr17	71349400	71352599	unique_peak1	110	22	1.59784	5.32248	6.01747
chr17	71531600	71534799	unique_peak1	97	29	1.07596	5.44487	3.09531
chr17	71659200	71660999	unique_peak1	99	18	1.75739	5.12662	6.24318
chr17	71823200	71826399	unique_peak1	114	20	1.76846	5.27655	7.07585
chr17	72952400	72954399	unique_peak1	49	10	1.77492	4.34689	4.08267
chr17	73185400	73187399	unique_peak1	53	12	1.61951	4.51019	3.75499
chr17	73456800	73458999	unique_peak1	91	23	1.32761	5.24877	4.01185
chr17	74154000	74155799	unique_peak1	86	22	1.32686	5.18699	3.94835
chr17	74692800	74695799	unique_peak1	125	33	1.17492	5.67492	4.23188
chr17	74713200	74716599	unique_peak1	148	42	1.0226	5.93757	3.78247
chr17	74925800	74930799	unique_peak1	209	41	1.43824	6.11144	8.07056
chr17	75949400	75952199	unique_peak1	75	16	1.61261	4.89377	4.65856
chr17	78391200	78392599	unique_peak1	31	5	2.15299	3.66146	3.91086
chr17	78598200	78602799	unique_peak1	154	35	1.32286	5.83135	5.74024
chr17	79134400	79137199	unique_peak1	93	25	1.23606	5.31847	3.67636
chr17	79233200	79236199	unique_peak1	104	21	1.60016	5.25951	5.79081
chr17	79418600	79421199	unique_peak1	81	19	1.46266	5.05326	4.27037
chr17	80459400	80462799	unique_peak1	207	36	1.61046	6.01468	9.3745
chr17	80623400	80624599	unique_peak1	53	13	1.5126	4.56365	3.43266
chr17	80877800	80880599	unique_peak1	82	16	1.71061	4.94277	5.4117
chr17	81343000	81344599	unique_peak1	62	10	2.03198	4.47542	5.53229
chr17	81463600	81464599	unique_peak1	46	11	1.58056	4.37524	3.34305
chr17	83615200	83616799	unique_peak1	77	16	1.6415	4.90821	4.84405
chr17	84581200	84583399	unique_peak1	38	8	1.78806	4.06396	3.44661
chr17	84584200	84586599	unique_peak1	111	29	1.22448	5.51913	4.10152
chr17	84587000	84588399	unique_peak1	59	12	1.7367	4.56879	4.32705
chr17	84910000	84912599	unique_peak1	87	26	1.10825	5.30901	3.01622
chr17	85354800	85360399	unique_peak1	202	53	1.03796	6.27387	4.85303
chr17	86198200	86200399	unique_peak1	95	25	1.25947	5.33018	3.82925
chr17	86565400	86569599	unique_peak1	202	53	1.03796	6.27387	4.85303
chr17	87507000	87509599	unique_peak1	88	26	1.12081	5.31529	3.15755
chr17	88373600	88376199	unique_peak1	124	29	1.34663	5.5802	5.03568
chr17	88996600	88997999	unique_peak1	47	10	1.72951	4.32419	3.68844
chr17	90853600	90855799	unique_peak1	110	25	1.42096	5.41092	5.1205
chr17	95263600	95264399	unique_peak1	32	5	2.18722	3.67857	3.91086
chr18	3382600	3384999	unique_peak1	78	19	1.4212	5.03253	4.09923
chr18	3508000	3510999	unique_peak1	93	23	1.35153	5.26073	4.17295
chr18	4375400	4376999	unique_peak1	57	14	1.49254	4.65316	3.48244
chr18	4920200	4922999	unique_peak1	104	17	1.88966	5.11476	7.21273
chr18	5162200	5163999	unique_peak1	63	16	1.42146	4.79819	3.58938
chr18	5592200	5594199	unique_peak1	63	14	1.60203	4.70791	4.20641
chr18	6134000	6135999	unique_peak1	56	10	1.92066	4.41976	4.89889
chr18	6489000	6491599	unique_peak1	82	22	1.27451	5.16082	3.62982
chr18	6513800	6514799	unique_peak1	22	4	2.0487	3.34628	3.05312
chr18	6764600	6766599	unique_peak1	64	16	1.43871	4.80682	3.58938
chr18	7625200	7626799	unique_peak1	41	10	1.58099	4.24993	3.11714
chr18	7869600	7871399	unique_peak1	53	13	1.5126	4.56365	3.43266
chr18	9212200	9215599	unique_peak1	127	34	1.15061	5.70459	4.15763
chr18	9448800	9450999	unique_peak1	69	15	1.6086	4.8043	4.43241
chr18	9707200	9709199	unique_peak1	73	13	1.86305	4.73888	5.53877
chr18	9957600	9958999	unique_peak1	52	10	1.83973	4.3793	4.28341
chr18	10028400	10030399	unique_peak1	75	18	1.45214	4.974	4.04335
chr18	10179600	10182599	unique_peak1	92	27	1.11725	5.36598	3.22914
chr18	10608400	10610399	unique_peak1	81	15	1.78459	4.89229	5.57758
chr18	10617600	10619199	unique_peak1	71	19	1.318	4.98093	3.43633
chr18	10705400	10706599	unique_peak1	35	6	2.06161	3.83816	3.87315
chr18	11815400	11817399	unique_peak1	56	11	1.79513	4.48253	4.50079
chr18	11997000	12000999	unique_peak1	133	35	1.16092	5.75039	4.22881
chr18	12279400	12280599	unique_peak1	39	7	1.98615	3.99308	4.07017
chr18	12801600	12803799	unique_peak1	48	8	2.04195	4.1909	4.701
chr18	13020200	13021999	unique_peak1	58	15	1.41845	4.70922	3.36246
chr18	13130600	13133399	unique_peak1	85	20	1.44525	5.11494	4.32602
chr18	14129600	14131199	unique_peak1	40	5	2.42865	3.79929	5.07533
chr18	14839600	14841799	unique_peak1	78	16	1.65567	4.9153	5.03145
chr18	16964800	16970399	unique_peak1	122	32	1.19118	5.63999	4.16157
chr18	20716000	20717799	unique_peak1	64	16	1.43871	4.80682	3.58938
chr18	20903200	20905599	unique_peak1	71	12	1.93949	4.67019	5.73528
chr18	21119800	21120599	unique_peak1	28	6	1.82111	3.71791	3.01816
chr18	21158800	21161999	unique_peak1	89	20	1.49581	5.14022	4.67073
chr18	21456600	21458599	unique_peak1	60	16	1.36806	4.77149	3.25159
chr18	23909800	23912799	unique_peak1	92	25	1.22416	5.31252	3.67636
[truncated: 4,173 more rows]
