# Supplementary material for: High Homocysteine-Thiolactone Leads to Reduced MENIN Protein Expression and an Impaired DNA Damage Response: Implications for Neural Tube Defects
Source: Mol Neurobiol. 2024 Feb 22;61(10):7369–83. doi: 10.1007/s12035-024-04033-7 (PMC11415403; doi:10.1007/s12035-024-04033-7)
Supplement: Supplementary file 7 — Supplementary file7 (XLSX 87 KB) [file 12035_2024_4033_MOESM7_ESM.xlsx]

## Sheet: Sheet1
Supplementary Table 5. KEGG analysis results of H3K4me3-ChIP-seq differential genes.
KEGG_A_class	KEGG_B_class	Pathway	out (1851)	All (9198)	Pvalue	Qvalue	Pathway ID	Genes	K_IDs
Genetic Information Processing	Translation	Ribosome	60	148	8.15698e-09	2.7489e-06	ko03010	ENSMUSG00000024608;ENSMUSG00000079641;ENSMUSG00000021607;ENSMUSG00000048758;ENSMUSG00000039680;ENSMUSG00000017404;ENSMUSG00000034892;ENSMUSG00000049751;ENSMUSG00000098274;ENSMUSG00000020460;ENSMUSG00000044533;ENSMUSG00000008682;ENSMUSG00000058558;ENSMUSG00000028936;ENSMUSG00000041453;ENSMUSG00000062006;ENSMUSG00000049517;ENSMUSG00000037563;ENSMUSG00000046364;ENSMUSG00000003970;ENSMUSG00000030611;…	K02955+K02924+K02919+K02905+K02990+K02885+K02980+K02929+K02896+K02977+K02981+K02866+K02932+K02891+K02889+K02915+K02973+K02960+K02900+K02938+K02948+K02873+K02997+K02917+K02976+K02926+K02868+K02995+K02887+K02925+K02949+K02872+K02935+K02877+K02947+K02963+K02865+K02912+K02927+K02898+K02882+K02886+K02966+K02962+K02985+K02956+K02941+K02883+K02957+K02998+K02875+K02863+K02996+K02896+K02940+K02913+K02923+…
Human Diseases	Neurodegenerative diseases	Alzheimer disease	104	331	5.01837e-07	8.45596e-05	ko05010	ENSMUSG00000022820;ENSMUSG00000022812;ENSMUSG00000021520;ENSMUSG00000024576;ENSMUSG00000016427;ENSMUSG00000005871;ENSMUSG00000021288;ENSMUSG00000033938;ENSMUSG00000028991;ENSMUSG00000031077;ENSMUSG00000016252;ENSMUSG00000031633;ENSMUSG00000074698;ENSMUSG00000021577;ENSMUSG00000009900;ENSMUSG00000001473;ENSMUSG00000020458;ENSMUSG00000063065;ENSMUSG00000037032;ENSMUSG00000001175;ENSMUSG00000030093;…	K03960+K03083+K00417+K08957+K03945+K02085+K10407+K03963+K07203+K02373+K02135+K05863+K03097+K00234+K00312+K07375+K20720+K04371+K04529+K02183+K00572+K20723+K02183+K04522+K02268+K02353+K03966+K15041+K04452+K03069+K03096+K07209+K02131+K04520+K02354+K03115+K04456+K08738+K02264+K02183+K03964+K01059+K02263+K03967+K04550+K03937+K07374+K02133+K04634+K02132+K08269+K02375+K04505+K02580+K08334+K07375+K04348+…
Genetic Information Processing	Transcription	Spliceosome	55	148	1.01062e-06	0.000113526	ko03040	ENSMUSG00000024604;ENSMUSG00000037070;ENSMUSG00000031683;ENSMUSG00000030056;ENSMUSG00000020850;ENSMUSG00000037475;ENSMUSG00000066148;ENSMUSG00000027998;ENSMUSG00000061479;ENSMUSG00000028911;ENSMUSG00000063800;ENSMUSG00000039449;ENSMUSG00000029817;ENSMUSG00000007050;ENSMUSG00000057130;ENSMUSG00000003360;ENSMUSG00000021500;ENSMUSG00000022858;ENSMUSG00000025982;ENSMUSG00000020409;ENSMUSG00000021134;…	K12872+K12885+K12625+K12870+K12856+K12879+K12662+K12862+K11091+K12893+K12849+K12817+K12897+K12621+K12859+K12858+K12811+K12897+K12828+K12819+K12893+K12878+K12822+K11087+K12884+K12886+K12840+K12813+K12877+K12867+K12900+K12861+K11099+K12860+K12896+K09567+K11097+K11093+K09564+K12623+K12855+K19604+K12827+K12836+K12864+K12887+K12741+K12626+K12836+K12846+K12893+K12882+K12890+K12869+K11086
Genetic Information Processing	Folding, sorting and degradation	Ubiquitin mediated proteolysis	53	145	2.8297e-06	0.000201521	ko04120	ENSMUSG00000052981;ENSMUSG00000038965;ENSMUSG00000029466;ENSMUSG00000031095;ENSMUSG00000091896;ENSMUSG00000031446;ENSMUSG00000029686;ENSMUSG00000025261;ENSMUSG00000066149;ENSMUSG00000038416;ENSMUSG00000019944;ENSMUSG00000028960;ENSMUSG00000022075;ENSMUSG00000028086;ENSMUSG00000021694;ENSMUSG00000051675;ENSMUSG00000026219;ENSMUSG00000052833;ENSMUSG00000025423;ENSMUSG00000020802;ENSMUSG00000024740;…	K10582+K04552+K03354+K10609+K06689+K10609+K03347+K10592+K03359+K03353+K07868+K10597+K07868+K10260+K10570+K10607+K10590+K10684+K16063+K10581+K10610+K10688+K16064+K10604+K06689+K04696+K03870+K04694+K10577+K04707+K09561+K10456+K10586+K10291+K03875+K03178+K03363+K10699+K03871+K10583+K04506+K04555+K03350+K10589+K03364+K02207+K20217+K06688+K10587+K03349+K10600+K10575+K10579
Cellular Processes	Cell growth and death	Cell cycle	47	124	3.24187e-06	0.000201521	ko04110	ENSMUSG00000022812;ENSMUSG00000033502;ENSMUSG00000029003;ENSMUSG00000044201;ENSMUSG00000029466;ENSMUSG00000076432;ENSMUSG00000069089;ENSMUSG00000002603;ENSMUSG00000018965;ENSMUSG00000025862;ENSMUSG00000029686;ENSMUSG00000066149;ENSMUSG00000027715;ENSMUSG00000016477;ENSMUSG00000038416;ENSMUSG00000019942;ENSMUSG00000028587;ENSMUSG00000022285;ENSMUSG00000028551;ENSMUSG00000021548;ENSMUSG00000022314;…	K03083+K06639+K13728+K05867+K03354+K16197+K02202+K13375+K16198+K06671+K03347+K03359+K06627+K06620+K03353+K02087+K02603+K16197+K06622+K06634+K06670+K06618+K02542+K16332+K06632+K02604+K04682+K09389+K06639+K03875+K03363+K02091+K06645+K02209+K02607+K03350+K10152+K03364+K06626+K02180+K06631+K02210+K06679+K03349+K06626+K04802+K06637
Human Diseases	Neurodegenerative diseases	Huntington disease	83	260	3.58791e-06	0.000201521	ko05016	ENSMUSG00000022820;ENSMUSG00000021520;ENSMUSG00000024603;ENSMUSG00000024258;ENSMUSG00000016427;ENSMUSG00000021288;ENSMUSG00000033938;ENSMUSG00000028991;ENSMUSG00000033981;ENSMUSG00000016252;ENSMUSG00000041144;ENSMUSG00000031633;ENSMUSG00000021577;ENSMUSG00000001473;ENSMUSG00000039117;ENSMUSG00000047547;ENSMUSG00000014313;ENSMUSG00000021076;ENSMUSG00000040048;ENSMUSG00000008892;ENSMUSG00000002083;…	K03960+K00417+K10426+K03012+K03945+K10407+K03963+K07203+K05198+K02135+K10408+K05863+K00234+K07375+K03129+K04645+K02268+K16576+K03966+K15041+K10132+K11644+K02131+K11827+K08738+K02264+K03964+K02263+K03967+K03937+K11830+K07374+K02133+K04634+K16575+K02132+K10408+K08269+K09222+K10411+K08334+K07375+K10407+K07375+K03959+K03949+K03011+K04440+K03120+K10408+K05862+K00418+K11831+K09565+K03934+K00235+K03954+…
Organismal Systems	Environmental adaptation	Thermogenesis	73	222	4.23497e-06	0.000203883	ko04714	ENSMUSG00000022820;ENSMUSG00000021520;ENSMUSG00000024921;ENSMUSG00000028518;ENSMUSG00000016427;ENSMUSG00000033938;ENSMUSG00000028991;ENSMUSG00000033174;ENSMUSG00000052920;ENSMUSG00000053470;ENSMUSG00000016252;ENSMUSG00000021577;ENSMUSG00000022610;ENSMUSG00000005469;ENSMUSG00000034801;ENSMUSG00000028607;ENSMUSG00000002496;ENSMUSG00000031309;ENSMUSG00000068184;ENSMUSG00000038690;ENSMUSG00000014313;…	K03960+K00417+K11647+K07198+K03945+K03963+K07203+K01054+K07376+K15601+K02135+K00234+K04441+K04345+K03099+K08766+K07207+K04373+K18160+K02130+K02268+K03966+K02131+K02264+K03964+K11653+K08049+K02263+K03967+K03937+K04432+K16184+K02133+K02132+K11650+K18182+K11649+K03959+K08045+K03949+K07204+K08768+K05692+K03099+K11647+K00418+K22198+K03934+K00235+K16622+K03954+K04441+K09048+K17797+K07208+K03958+K07200+…
Human Diseases	Cancers	Pathways in cancer	152	550	7.7319e-06	0.000288885	ko05200	ENSMUSG00000022812;ENSMUSG00000021270;ENSMUSG00000039942;ENSMUSG00000021025;ENSMUSG00000022971;ENSMUSG00000022967;ENSMUSG00000031616;ENSMUSG00000066687;ENSMUSG00000005370;ENSMUSG00000064325;ENSMUSG00000005871;ENSMUSG00000040760;ENSMUSG00000039656;ENSMUSG00000021611;ENSMUSG00000006134;ENSMUSG00000028991;ENSMUSG00000031077;ENSMUSG00000002603;ENSMUSG00000059326;ENSMUSG00000029686;ENSMUSG00000050917;…	K03083+K04079+K04261+K04734+K05131+K05130+K04197+K10055+K08737+K06231+K02085+K08733+K08525+K11126+K04438+K07203+K02373+K13375+K05066+K03347+K04358+K05635+K04496+K06627+K00312+K06620+K04166+K04345+K02219+K03099+K09592+K05636+K04570+K09348+K05094+K04371+K02183+K08527+K00572+K04490+K06240+K02183+K04630+K02353+K10132+K05691+K03069+K03096+K11220+K07209+K16797+K19464+K08773+K02354+K05859+K08268+K05087+…
Genetic Information Processing	Folding, sorting and degradation	Protein processing in endoplasmic reticulum	58	168	7.78783e-06	0.000288885	ko04141	ENSMUSG00000021270;ENSMUSG00000022365;ENSMUSG00000055401;ENSMUSG00000030062;ENSMUSG00000002015;ENSMUSG00000024357;ENSMUSG00000005483;ENSMUSG00000030082;ENSMUSG00000091896;ENSMUSG00000029613;ENSMUSG00000029686;ENSMUSG00000019578;ENSMUSG00000025823;ENSMUSG00000041891;ENSMUSG00000032116;ENSMUSG00000028960;ENSMUSG00000050148;ENSMUSG00000046873;ENSMUSG00000015461;ENSMUSG00000003814;ENSMUSG00000025757;…	K04079+K11519+K10100+K12666+K14009+K14001+K09507+K10956+K06689+K16194+K03347+K14011+K09582+K10080+K07151+K10597+K04523+K07765+K09049+K08057+K09485+K14010+K04452+K13249+K05546+K10082+K13984+K09503+K06689+K01230+K09517+K14007+K13250+K10636+K09486+K09561+K04440+K14018+K08054+K14021+K14007+K12670+K08056+K13251+K11718+K09525+K12275+K04555+K14019+K10839+K07151+K13525+K10666+K08852+K09027+K10575+K07342+…
Genetic Information Processing	Translation	RNA transport	60	176	8.57227e-06	0.000288885	ko03013	ENSMUSG00000008301;ENSMUSG00000004788;ENSMUSG00000021963;ENSMUSG00000052798;ENSMUSG00000028798;ENSMUSG00000020994;ENSMUSG00000020739;ENSMUSG00000020290;ENSMUSG00000037742;ENSMUSG00000035351;ENSMUSG00000028614;ENSMUSG00000037475;ENSMUSG00000049950;ENSMUSG00000034681;ENSMUSG00000030738;ENSMUSG00000034667;ENSMUSG00000051329;ENSMUSG00000043424;ENSMUSG00000049396;ENSMUSG00000057561;ENSMUSG00000055334;…	K14291+K03754+K14324+K14301+K03246+K13114+K14304+K14290+K03231+K14302+K14315+K12879+K14523+K14325+K03252+K14288+K14303+K03245+K13132+K03236+K13151+K14327+K03113+K03250+K12172+K10577+K12878+K15516+K03248+K03258+K12877+K14309+K14294+K14300+K03231+K03260+K03540+K07205+K05019+K13134+K14289+K14321+K03245+K07936+K03537+K14310+K14311+K03257+K14292+K14308+K14525+K13133+K12882+K09291+K13174+K14316+K05749+…
Human Diseases	Neurodegenerative diseases	Parkinson disease	47	135	4.34126e-05	0.00133	ko05012	ENSMUSG00000022820;ENSMUSG00000021520;ENSMUSG00000016427;ENSMUSG00000038965;ENSMUSG00000033938;ENSMUSG00000016252;ENSMUSG00000031633;ENSMUSG00000021577;ENSMUSG00000005469;ENSMUSG00000024524;ENSMUSG00000032562;ENSMUSG00000014313;ENSMUSG00000040048;ENSMUSG00000008892;ENSMUSG00000022890;ENSMUSG00000063694;ENSMUSG00000000088;ENSMUSG00000025204;ENSMUSG00000031818;ENSMUSG00000037152;ENSMUSG00000021764;…	K03960+K00417+K03945+K04552+K03963+K02135+K05863+K00234+K04345+K04633+K04630+K02268+K03966+K15041+K02131+K08738+K02264+K03964+K02263+K03967+K03937+K02133+K02132+K03959+K08045+K03949+K04630+K03178+K05688+K05862+K00418+K09565+K03934+K00235+K03954+K04266+K04555+K03958+K00420+K08669+K02267+K00414+K05611+K04399+K02138+K10575+K03936
Human Diseases	Cancers	MicroRNAs in cancer	55	167	5.99835e-05	0.00168454	ko05206	ENSMUSG00000023088;ENSMUSG00000045038;ENSMUSG00000005871;ENSMUSG00000006134;ENSMUSG00000044201;ENSMUSG00000028991;ENSMUSG00000029687;ENSMUSG00000009900;ENSMUSG00000016477;ENSMUSG00000056758;ENSMUSG00000034801;ENSMUSG00000054252;ENSMUSG00000063065;ENSMUSG00000048915;ENSMUSG00000031537;ENSMUSG00000034330;ENSMUSG00000027478;ENSMUSG00000028970;ENSMUSG00000041415;ENSMUSG00000001034;ENSMUSG00000038037;…	K05665+K18050+K02085+K04438+K05867+K07203+K11430+K00312+K06620+K09283+K03099+K05094+K04371+K05462+K07209+K05859+K17399+K05658+K11592+K04464+K04694+K08270+K09299+K08007+K10577+K13863+K04514+K23582+K12886+K02580+K00558+K09389+K07204+K17390+K02163+K17386+K07606+K07187+K02091+K06645+K14021+K17387+K07410+K05462+K03099+K05448+K04702+K20995+K00312+K06626+K17461+K16341+K23551+K02833+K06626
Environmental Information Processing	Signal transduction	Hippo signaling pathway	52	157	7.99213e-05	0.0020718	ko04390	ENSMUSG00000022812;ENSMUSG00000031681;ENSMUSG00000005871;ENSMUSG00000076432;ENSMUSG00000002603;ENSMUSG00000021567;ENSMUSG00000018965;ENSMUSG00000032058;ENSMUSG00000009900;ENSMUSG00000022052;ENSMUSG00000021067;ENSMUSG00000030093;ENSMUSG00000055799;ENSMUSG00000003233;ENSMUSG00000002083;ENSMUSG00000063063;ENSMUSG00000022285;ENSMUSG00000053110;ENSMUSG00000049791;ENSMUSG00000020536;ENSMUSG00000026510;…	K03083+K04676+K02085+K16197+K13375+K03213+K16198+K03456+K00312+K04354+K16686+K00572+K04490+K02353+K10132+K05691+K16197+K16687+K02354+K06094+K16823+K10148+K02375+K16820+K20013+K08960+K16682+K02353+K21098+K05692+K09448+K09448+K04382+K02620+K09448+K16622+K02235+K06069+K09782+K00312+K00444+K10152+K06685+K02105+K00445+K04354+K16684+K02842+K16682+K05692+K06093+K21283
Genetic Information Processing	Translation	Ribosome biogenesis in eukaryotes	30	77	0.000105035	0.00252807	ko03008	ENSMUSG00000024613;ENSMUSG00000018040;ENSMUSG00000038299;ENSMUSG00000020290;ENSMUSG00000003848;ENSMUSG00000038563;ENSMUSG00000049950;ENSMUSG00000074698;ENSMUSG00000022191;ENSMUSG00000040688;ENSMUSG00000024387;ENSMUSG00000021149;ENSMUSG00000028010;ENSMUSG00000051062;ENSMUSG00000031403;ENSMUSG00000033285;ENSMUSG00000027613;ENSMUSG00000046707;ENSMUSG00000001056;ENSMUSG00000025337;ENSMUSG00000083649;…	K14562+K14545+K14554+K14290+K11883+K14536+K14523+K03097+K03685+K14555+K03115+K06943+K11128+K14563+K11131+K14556+K03264+K03097+K11129+K14574+K07936+K03537+K14558+K14570+K14572+K14544+K14525+K12619+K14285+K14564
Human Diseases	Infectious diseases	Salmonella infection	69	226	0.000112526	0.00252807	ko05132	ENSMUSG00000018707;ENSMUSG00000021270;ENSMUSG00000021025;ENSMUSG00000027782;ENSMUSG00000021288;ENSMUSG00000018001;ENSMUSG00000031077;ENSMUSG00000022610;ENSMUSG00000044147;ENSMUSG00000021357;ENSMUSG00000063065;ENSMUSG00000029622;ENSMUSG00000055799;ENSMUSG00000032733;ENSMUSG00000031537;ENSMUSG00000059883;ENSMUSG00000027291;ENSMUSG00000020792;ENSMUSG00000004056;ENSMUSG00000063694;ENSMUSG00000029434;…	K10413+K04079+K04734+K23583+K10407+K18441+K02373+K04441+K07941+K17637+K04371+K05757+K04490+K17923+K07209+K04733+K20183+K07195+K04456+K08738+K20182+K07210+K17923+K04432+K20282+K12757+K10420+K18441+K10419+K12793+K03671+K02580+K07834+K20184+K10407+K07856+K07888+K23940+K04440+K23612+K10415+K04403+K23484+K05692+K14021+K05755+K05752+K02620+K10416+K04437+K03171+K10352+K06111+K10407+K04441+K02985+K17274+…
Genetic Information Processing	Translation	Aminoacyl-tRNA biosynthesis	20	44	0.000126624	0.00266703	ko00970	ENSMUSG00000022792;ENSMUSG00000024587;ENSMUSG00000022241;ENSMUSG00000031960;ENSMUSG00000028085;ENSMUSG00000003808;ENSMUSG00000021420;ENSMUSG00000046994;ENSMUSG00000038838;ENSMUSG00000029777;ENSMUSG00000026356;ENSMUSG00000026618;ENSMUSG00000026615;ENSMUSG00000023938;ENSMUSG00000068739;ENSMUSG00000059183;ENSMUSG00000063179;ENSMUSG00000035202;ENSMUSG00000030871;ENSMUSG00000010755	K01866+K01893+K01868+K01872+K02434+K01889+K01889+K01874+K01873+K01880+K22503+K01870+K14163+K01872+K01875+K00604+K10837+K01869+K01885+K01883
Organismal Systems	Endocrine system	Progesterone-mediated oocyte maturation	34	93	0.000164631	0.00326356	ko04914	ENSMUSG00000021270;ENSMUSG00000029003;ENSMUSG00000044201;ENSMUSG00000029466;ENSMUSG00000066149;ENSMUSG00000027715;ENSMUSG00000022610;ENSMUSG00000005469;ENSMUSG00000038416;ENSMUSG00000019942;ENSMUSG00000063065;ENSMUSG00000031309;ENSMUSG00000032562;ENSMUSG00000020300;ENSMUSG00000031870;ENSMUSG00000030677;ENSMUSG00000005533;ENSMUSG00000004056;ENSMUSG00000005580;ENSMUSG00000022840;ENSMUSG00000020366;…	K04079+K13728+K05867+K03354+K03359+K06627+K04441+K04345+K03353+K02087+K04371+K04373+K04630+K02602+K08556+K10403+K05087+K04456+K08049+K08045+K04440+K04630+K08845+K06645+K02602+K13296+K04441+K02602+K03350+K03364+K06631+K06679+K08694+K03349
Organismal Systems	Development	Axon guidance	57	182	0.000206965	0.00385552	ko04360	ENSMUSG00000022812;ENSMUSG00000022687;ENSMUSG00000029869;ENSMUSG00000117406;ENSMUSG00000030084;ENSMUSG00000036606;ENSMUSG00000019843;ENSMUSG00000063065;ENSMUSG00000022231;ENSMUSG00000052504;ENSMUSG00000022883;ENSMUSG00000020019;ENSMUSG00000032562;ENSMUSG00000025876;ENSMUSG00000048915;ENSMUSG00000034684;ENSMUSG00000074785;ENSMUSG00000034330;ENSMUSG00000021549;ENSMUSG00000005958;ENSMUSG00000022995;…	K03083+K20020+K05114+K06844+K06820+K06821+K05703+K04371+K06841+K05104+K06753+K06845+K04630+K07521+K05462+K06840+K06572+K05859+K04352+K05112+K05746+K12757+K04189+K04514+K04515+K04348+K20013+K07520+K06841+K07526+K06225+K05111+K05463+K05463+K07365+K04630+K16351+K07521+K05110+K06521+K05462+K06226+K05719+K05766+K06521+K05103+K05704+K00444+K06842+K07529+K19862+K07293+K07523+K02833+K06093+K17332+K05735
Organismal Systems	Nervous system	Neurotrophin signaling pathway	42	124	0.000217374	0.00385552	ko04722	ENSMUSG00000022812;ENSMUSG00000021025;ENSMUSG00000035529;ENSMUSG00000006134;ENSMUSG00000024122;ENSMUSG00000036333;ENSMUSG00000030733;ENSMUSG00000022610;ENSMUSG00000034801;ENSMUSG00000021948;ENSMUSG00000063065;ENSMUSG00000001175;ENSMUSG00000031309;ENSMUSG00000099269;ENSMUSG00000010609;ENSMUSG00000031537;ENSMUSG00000059883;ENSMUSG00000034330;ENSMUSG00000004056;ENSMUSG00000019370;ENSMUSG00000039844;…	K03083+K04734+K12463+K04438+K06276+K12460+K12459+K04441+K03099+K06068+K04371+K02183+K04373+K02183+K04522+K07209+K04733+K05859+K04456+K02183+K06277+K10148+K04464+K04505+K02582+K02580+K04515+K04360+K12464+K02158+K04440+K12462+K12462+K03099+K12457+K04441+K17447+K04421+K07293+K07193+K02833+K04355
Cellular Processes	Transport and catabolism	Endocytosis	77	266	0.00030852	0.00519857	ko04144	ENSMUSG00000005656;ENSMUSG00000024381;ENSMUSG00000031913;ENSMUSG00000022377;ENSMUSG00000018001;ENSMUSG00000003228;ENSMUSG00000028126;ENSMUSG00000024772;ENSMUSG00000031729;ENSMUSG00000044147;ENSMUSG00000024451;ENSMUSG00000034312;ENSMUSG00000038013;ENSMUSG00000047547;ENSMUSG00000054252;ENSMUSG00000029622;ENSMUSG00000019804;ENSMUSG00000025422;ENSMUSG00000034484;ENSMUSG00000031479;ENSMUSG00000008036;…	K17920+K12562+K12196+K12488+K18441+K08291+K00889+K12483+K19476+K07941+K12490+K12495+K19475+K04645+K05094+K05757+K17918+K17848+K17917+K12190+K11827+K07891+K12472+K05737+K12492+K05087+K08291+K07938+K12471+K04189+K12194+K18441+K07903+K19366+K04707+K11981+K12489+K11247+K12562+K12476+K07888+K07879+K06751+K12488+K12195+K23612+K12484+K12959+K07901+K17918+K12472+K23484+K12182+K12491+K05755+K01115+K10365+…
Organismal Systems	Endocrine system	Insulin signaling pathway	46	142	0.000356295	0.00571769	ko04910	ENSMUSG00000022812;ENSMUSG00000028518;ENSMUSG00000006134;ENSMUSG00000028991;ENSMUSG00000024122;ENSMUSG00000005469;ENSMUSG00000034801;ENSMUSG00000002997;ENSMUSG00000063065;ENSMUSG00000001175;ENSMUSG00000019487;ENSMUSG00000002496;ENSMUSG00000099269;ENSMUSG00000031537;ENSMUSG00000020027;ENSMUSG00000020792;ENSMUSG00000036879;ENSMUSG00000004056;ENSMUSG00000019370;ENSMUSG00000039844;ENSMUSG00000053113;…	K03083+K07198+K04438+K07203+K06276+K04345+K03099+K04739+K04371+K02183+K07196+K07207+K02183+K07209+K04695+K07195+K07190+K04456+K02183+K06277+K04696+K04694+K04707+K07192+K07204+K02158+K04440+K07187+K07205+K05695+K08845+K03099+K07189+K13296+K00665+K06069+K07208+K07200+K17447+K07199+K07191+K07188+K15909+K07193+K12407+K02833
Cellular Processes	Cell growth and death	Oocyte meiosis	40	121	0.000533446	0.00817142	ko04114	ENSMUSG00000029003;ENSMUSG00000044201;ENSMUSG00000029466;ENSMUSG00000076432;ENSMUSG00000018965;ENSMUSG00000029686;ENSMUSG00000032058;ENSMUSG00000024777;ENSMUSG00000066149;ENSMUSG00000022610;ENSMUSG00000005469;ENSMUSG00000038416;ENSMUSG00000019942;ENSMUSG00000063065;ENSMUSG00000001175;ENSMUSG00000031309;ENSMUSG00000099269;ENSMUSG00000048230;ENSMUSG00000022285;ENSMUSG00000020300;ENSMUSG00000031870;…	K13728+K05867+K03354+K16197+K16198+K03347+K03456+K11584+K03359+K04441+K04345+K03353+K02087+K04371+K02183+K04373+K02183+K10318+K16197+K02602+K08556+K05087+K02183+K11584+K08049+K04515+K04348+K08045+K03363+K04382+K02602+K04441+K02602+K03350+K06626+K06631+K06679+K08694+K03349+K06626
Human Diseases	Endocrine and metabolic diseases	Cushing syndrome	50	163	0.000837114	0.0122597	ko04934	ENSMUSG00000022812;ENSMUSG00000005871;ENSMUSG00000024947;ENSMUSG00000009900;ENSMUSG00000016477;ENSMUSG00000049115;ENSMUSG00000005469;ENSMUSG00000015461;ENSMUSG00000063065;ENSMUSG00000030093;ENSMUSG00000055799;ENSMUSG00000032562;ENSMUSG00000003233;ENSMUSG00000049791;ENSMUSG00000028551;ENSMUSG00000005580;ENSMUSG00000022105;ENSMUSG00000048154;ENSMUSG00000024639;ENSMUSG00000003476;ENSMUSG00000036904;…	K03083+K02085+K14970+K00312+K06620+K04166+K04345+K09049+K04371+K00572+K04490+K04630+K02353+K02354+K06622+K08049+K06618+K09187+K04634+K04579+K02375+K04515+K08045+K09389+K04856+K02353+K04630+K09186+K22499+K02091+K14349+K02620+K02235+K09048+K14964+K04850+K04450+K00312+K04578+K00444+K09048+K06626+K02105+K01679+K00445+K02842+K06626+K04877+K05858+K04632
Environmental Information Processing	Signal transduction	MAPK signaling pathway	83	300	0.000873098	0.0122597	ko04010	ENSMUSG00000002307;ENSMUSG00000024383;ENSMUSG00000031383;ENSMUSG00000006134;ENSMUSG00000004054;ENSMUSG00000002603;ENSMUSG00000020882;ENSMUSG00000050917;ENSMUSG00000032577;ENSMUSG00000022610;ENSMUSG00000005469;ENSMUSG00000034801;ENSMUSG00000034656;ENSMUSG00000022619;ENSMUSG00000054252;ENSMUSG00000063065;ENSMUSG00000031309;ENSMUSG00000033852;ENSMUSG00000025408;ENSMUSG00000048915;ENSMUSG00000031537;…	K02308+K04420+K18498+K04438+K04419+K13375+K04862+K04358+K04444+K04441+K04345+K03099+K04344+K04435+K05094+K04371+K04373+K16342+K04452+K05462+K07209+K04429+K04733+K05087+K04456+K04436+K04352+K05461+K07210+K04432+K04469+K04873+K04464+K04723+K04459+K02582+K02580+K04360+K04348+K04428+K05097+K04453+K04440+K17386+K04403+K04856+K21278+K04468+K04347+K08845+K05462+K03099+K04459+K04437+K05448+K03171+K12457+…
Organismal Systems	Endocrine system	Melanogenesis	35	105	0.000978243	0.0131867	ko04916	ENSMUSG00000022812;ENSMUSG00000009900;ENSMUSG00000005469;ENSMUSG00000063065;ENSMUSG00000001175;ENSMUSG00000030093;ENSMUSG00000055799;ENSMUSG00000099269;ENSMUSG00000032562;ENSMUSG00000003233;ENSMUSG00000049791;ENSMUSG00000019370;ENSMUSG00000005580;ENSMUSG00000019966;ENSMUSG00000024639;ENSMUSG00000027596;ENSMUSG00000036904;ENSMUSG00000021820;ENSMUSG00000031748;ENSMUSG00000074037;ENSMUSG00000022840;…	K03083+K00312+K04345+K04371+K02183+K00572+K04490+K02183+K04630+K02353+K02354+K02183+K08049+K05461+K04634+K08725+K02375+K04515+K04534+K04199+K08045+K02353+K04630+K02620+K02235+K09048+K00312+K00444+K09048+K02105+K00445+K02842+K02833+K05858+K04632
Metabolism	Lipid metabolism	Sphingolipid metabolism	19	47	0.00111847	0.0144971	ko00600	ENSMUSG00000056124;ENSMUSG00000028517;ENSMUSG00000032908;ENSMUSG00000021036;ENSMUSG00000035891;ENSMUSG00000005899;ENSMUSG00000021003;ENSMUSG00000015714;ENSMUSG00000032854;ENSMUSG00000021054;ENSMUSG00000021759;ENSMUSG00000038633;ENSMUSG00000023021;ENSMUSG00000020097;ENSMUSG00000052151;ENSMUSG00000057342;ENSMUSG00000045594;ENSMUSG00000009905;ENSMUSG00000028467	K07553+K01080+K04717+K00654+K04715+K12353+K01202+K04710+K04628+K04716+K01080+K04712+K23727+K01634+K01080+K04718+K12309+K04708+K17108
Genetic Information Processing	Replication and repair	Nucleotide excision repair	18	45	0.00172977	0.02159	ko03420	ENSMUSG00000024382;ENSMUSG00000069089;ENSMUSG00000031095;ENSMUSG00000031446;ENSMUSG00000021694;ENSMUSG00000028884;ENSMUSG00000024740;ENSMUSG00000021548;ENSMUSG00000022881;ENSMUSG00000001524;ENSMUSG00000022545;ENSMUSG00000054051;ENSMUSG00000028426;ENSMUSG00000012483;ENSMUSG00000029191;ENSMUSG00000028329;ENSMUSG00000020471;ENSMUSG00000027342	K10843+K02202+K10609+K10609+K10570+K10739+K10610+K06634+K10755+K03144+K10848+K10841+K10839+K10740+K10754+K10847+K02328+K04802
Human Diseases	Cancers	Basal cell carcinoma	23	63	0.00183685	0.0221078	ko05217	ENSMUSG00000022812;ENSMUSG00000064325;ENSMUSG00000005871;ENSMUSG00000009900;ENSMUSG00000030093;ENSMUSG00000055799;ENSMUSG00000003233;ENSMUSG00000025407;ENSMUSG00000049791;ENSMUSG00000036904;ENSMUSG00000021466;ENSMUSG00000028681;ENSMUSG00000029071;ENSMUSG00000057789;ENSMUSG00000001761;ENSMUSG00000000782;ENSMUSG00000050288;ENSMUSG00000000125;ENSMUSG00000030170;ENSMUSG00000006932;ENSMUSG00000033227;…	K03083+K06231+K02085+K00312+K00572+K04490+K02353+K16797+K02354+K02375+K06225+K11101+K02353+K14021+K06226+K02620+K02235+K00312+K00444+K02105+K00445+K02842+K21283
Human Diseases	Cancers	Prostate cancer	33	101	0.00196219	0.0228021	ko05215	ENSMUSG00000022812;ENSMUSG00000021270;ENSMUSG00000021025;ENSMUSG00000028991;ENSMUSG00000024122;ENSMUSG00000016477;ENSMUSG00000034801;ENSMUSG00000022061;ENSMUSG00000063065;ENSMUSG00000055799;ENSMUSG00000031537;ENSMUSG00000005533;ENSMUSG00000004056;ENSMUSG00000022105;ENSMUSG00000004221;ENSMUSG00000013089;ENSMUSG00000024238;ENSMUSG00000028163;ENSMUSG00000018983;ENSMUSG00000024959;ENSMUSG00000000489;…	K03083+K04079+K04734+K07203+K06276+K06620+K03099+K09348+K04371+K04490+K07209+K05087+K04456+K06618+K07210+K15593+K09299+K02580+K09389+K02158+K17386+K08845+K03099+K02620+K09048+K05093+K09048+K06626+K02105+K04399+K02833+K06626+K15619
Environmental Information Processing	Signal transduction	FoxO signaling pathway	41	134	0.00248016	0.0278604	ko04068	ENSMUSG00000028518;ENSMUSG00000024122;ENSMUSG00000002603;ENSMUSG00000022610;ENSMUSG00000038365;ENSMUSG00000034801;ENSMUSG00000063065;ENSMUSG00000032905;ENSMUSG00000025422;ENSMUSG00000025758;ENSMUSG00000031537;ENSMUSG00000005533;ENSMUSG00000004056;ENSMUSG00000037111;ENSMUSG00000022710;ENSMUSG00000022508;ENSMUSG00000031666;ENSMUSG00000030161;ENSMUSG00000022433;ENSMUSG00000109324;ENSMUSG00000028680;…	K07198+K06276+K13375+K04441+K10305+K03099+K04371+K08336+K17848+K08863+K07209+K05087+K04456+K11431+K11838+K15618+K16332+K08341+K08960+K11434+K08862+K04440+K07187+K03875+K04468+K08845+K03099+K10305+K17847+K15010+K04441+K07200+K07298+K07199+K10146+K07191+K08341+K04411+K16341+K06631+K02833
Human Diseases	Cancers	Hepatocellular carcinoma	51	175	0.00257457	0.027926	ko05225	ENSMUSG00000022812;ENSMUSG00000024576;ENSMUSG00000024921;ENSMUSG00000005871;ENSMUSG00000021611;ENSMUSG00000028991;ENSMUSG00000002603;ENSMUSG00000009900;ENSMUSG00000016477;ENSMUSG00000034801;ENSMUSG00000007659;ENSMUSG00000063065;ENSMUSG00000030093;ENSMUSG00000055799;ENSMUSG00000003233;ENSMUSG00000067199;ENSMUSG00000047604;ENSMUSG00000049791;ENSMUSG00000034330;ENSMUSG00000005533;ENSMUSG00000004056;…	K03083+K08957+K11647+K02085+K11126+K07203+K13375+K00312+K06620+K03099+K04570+K04371+K00572+K04490+K02353+K03069+K03096+K02354+K05859+K05087+K04456+K11653+K06618+K11650+K00799+K02375+K11649+K09389+K22182+K02158+K10456+K02353+K08845+K02091+K05692+K14021+K03099+K11647+K02620+K22198+K02235+K17447+K11340+K00312+K00444+K22182+K02105+K00445+K02842+K05692+K02833
Cellular Processes	Cellular community - eukaryotes	Adherens junction	25	72	0.00265172	0.027926	ko04520	ENSMUSG00000033060;ENSMUSG00000074698;ENSMUSG00000019843;ENSMUSG00000030516;ENSMUSG00000063065;ENSMUSG00000055799;ENSMUSG00000063063;ENSMUSG00000024387;ENSMUSG00000033278;ENSMUSG00000005533;ENSMUSG00000015143;ENSMUSG00000021823;ENSMUSG00000054808;ENSMUSG00000029684;ENSMUSG00000017376;ENSMUSG00000046707;ENSMUSG00000033295;ENSMUSG00000062825;ENSMUSG00000000782;ENSMUSG00000030536;ENSMUSG00000027646;…	K06084+K03097+K05703+K05701+K04371+K04490+K05691+K03115+K05693+K05087+K05699+K05700+K05699+K23612+K04468+K03097+K05695+K05692+K02620+K16848+K05704+K04427+K02105+K05705+K05692
Organismal Systems	Nervous system	Long-term depression	23	65	0.00293307	0.0299528	ko04730	ENSMUSG00000033981;ENSMUSG00000052920;ENSMUSG00000032058;ENSMUSG00000034656;ENSMUSG00000063065;ENSMUSG00000033852;ENSMUSG00000032562;ENSMUSG00000005533;ENSMUSG00000024639;ENSMUSG00000031748;ENSMUSG00000030592;ENSMUSG00000057614;ENSMUSG00000001127;ENSMUSG00000020349;ENSMUSG00000040009;ENSMUSG00000018634;ENSMUSG00000042228;ENSMUSG00000041624;ENSMUSG00000020611;ENSMUSG00000000149;ENSMUSG00000025499;…	K05198+K07376+K03456+K04344+K04371+K16342+K04630+K05087+K04634+K04534+K04961+K04630+K08845+K04382+K04535+K04578+K05854+K12318+K04639+K04346+K02833+K05858+K04632
Organismal Systems	Excretory system	Vasopressin-regulated water reabsorption	17	44	0.00354854	0.0351723	ko04962	ENSMUSG00000018707;ENSMUSG00000024603;ENSMUSG00000005469;ENSMUSG00000005580;ENSMUSG00000030805;ENSMUSG00000000711;ENSMUSG00000073433;ENSMUSG00000027012;ENSMUSG00000025132;ENSMUSG00000035770;ENSMUSG00000004771;ENSMUSG00000038648;ENSMUSG00000032435;ENSMUSG00000027230;ENSMUSG00000020483;ENSMUSG00000030868;ENSMUSG00000027523	K10413+K10426+K04345+K08049+K13502+K07888+K12462+K10415+K12462+K10416+K07904+K09048+K10416+K09048+K10418+K10427+K04632
Organismal Systems	Nervous system	Dopaminergic synapse	41	137	0.00386565	0.0352273	ko04728	ENSMUSG00000022812;ENSMUSG00000033981;ENSMUSG00000032058;ENSMUSG00000024777;ENSMUSG00000022610;ENSMUSG00000005469;ENSMUSG00000022052;ENSMUSG00000024524;ENSMUSG00000034656;ENSMUSG00000015461;ENSMUSG00000001175;ENSMUSG00000099269;ENSMUSG00000032562;ENSMUSG00000004056;ENSMUSG00000019370;ENSMUSG00000021051;ENSMUSG00000043004;ENSMUSG00000024639;ENSMUSG00000029238;ENSMUSG00000021820;ENSMUSG00000028161;…	K03083+K05198+K03456+K11584+K04441+K04345+K04354+K04633+K04344+K09049+K02183+K02183+K04630+K04456+K02183+K11584+K07826+K04634+K02223+K04515+K04348+K04534+K08045+K04536+K00545+K04440+K04630+K11583+K04347+K04382+K04441+K09048+K04850+K04450+K04545+K09048+K04439+K04354+K04537+K05858+K04632
Metabolism	Lipid metabolism	Glycerophospholipid metabolism	32	101	0.00391013	0.0352273	ko00564	ENSMUSG00000020593;ENSMUSG00000021518;ENSMUSG00000028517;ENSMUSG00000023452;ENSMUSG00000020646;ENSMUSG00000022617;ENSMUSG00000033852;ENSMUSG00000021759;ENSMUSG00000004815;ENSMUSG00000017715;ENSMUSG00000004565;ENSMUSG00000024978;ENSMUSG00000005615;ENSMUSG00000054469;ENSMUSG00000028670;ENSMUSG00000031985;ENSMUSG00000026623;ENSMUSG00000020910;ENSMUSG00000025137;ENSMUSG00000027695;ENSMUSG00000040774;…	K15728+K08729+K01080+K01613+K13517+K14156+K16342+K01080+K00901+K00995+K14676+K00629+K00968+K13513+K06130+K00649+K13514+K01517+K00967+K01115+K13644+K18693+K01080+K00006+K00901+K00901+K01049+K13512+K00981+K18695+K13509+K00111
Environmental Information Processing	Signal transduction	Sphingolipid signaling pathway	38	125	0.00395068	0.0352273	ko04071	ENSMUSG00000023088;ENSMUSG00000045038;ENSMUSG00000032908;ENSMUSG00000024122;ENSMUSG00000021036;ENSMUSG00000032058;ENSMUSG00000024777;ENSMUSG00000022610;ENSMUSG00000019843;ENSMUSG00000022052;ENSMUSG00000015714;ENSMUSG00000063065;ENSMUSG00000032562;ENSMUSG00000004056;ENSMUSG00000021051;ENSMUSG00000021054;ENSMUSG00000038633;ENSMUSG00000024639;ENSMUSG00000023021;ENSMUSG00000024290;ENSMUSG00000028163;…	K05665+K18050+K04717+K06276+K00654+K03456+K11584+K04441+K05703+K04354+K04710+K04371+K04630+K04456+K11584+K04716+K04712+K04634+K23727+K04514+K02580+K04292+K04440+K01634+K04630+K11583+K01115+K04382+K03171+K04265+K04441+K04718+K04726+K04354+K04639+K04346+K02833+K05858
Organismal Systems	Endocrine system	Growth hormone synthesis, secretion and action	36	117	0.0039738	0.0352273	ko04935	ENSMUSG00000022812;ENSMUSG00000035431;ENSMUSG00000006134;ENSMUSG00000028991;ENSMUSG00000022610;ENSMUSG00000005469;ENSMUSG00000034801;ENSMUSG00000015461;ENSMUSG00000063065;ENSMUSG00000032562;ENSMUSG00000026104;ENSMUSG00000020027;ENSMUSG00000034330;ENSMUSG00000004056;ENSMUSG00000005580;ENSMUSG00000018932;ENSMUSG00000024639;ENSMUSG00000053113;ENSMUSG00000038037;ENSMUSG00000022840;ENSMUSG00000020366;…	K03083+K04217+K04438+K07203+K04441+K04345+K03099+K09049+K04371+K04630+K11220+K04695+K05859+K04456+K08049+K04432+K04634+K04696+K04694+K08045+K04440+K04630+K07187+K03099+K05254+K04441+K09048+K17447+K04850+K04450+K09048+K04433+K04218+K02833+K05858+K04632
Environmental Information Processing	Signal transduction	Wnt signaling pathway	47	162	0.00407675	0.0352273	ko04310	ENSMUSG00000022812;ENSMUSG00000024576;ENSMUSG00000005871;ENSMUSG00000019880;ENSMUSG00000030079;ENSMUSG00000021567;ENSMUSG00000029686;ENSMUSG00000074698;ENSMUSG00000037373;ENSMUSG00000009900;ENSMUSG00000005469;ENSMUSG00000030093;ENSMUSG00000055799;ENSMUSG00000003233;ENSMUSG00000067199;ENSMUSG00000047604;ENSMUSG00000049791;ENSMUSG00000024387;ENSMUSG00000024232;ENSMUSG00000036904;ENSMUSG00000019969;…	K03083+K08957+K02085+K23098+K04499+K03213+K03347+K03097+K04496+K00312+K04345+K00572+K04490+K02353+K03069+K03096+K02354+K03115+K10162+K02375+K04505+K04510+K04515+K04348+K00181+K08960+K04440+K02353+K04468+K03097+K04508+K02620+K04504+K02235+K04506+K00312+K00444+K04427+K10152+K04511+K02105+K04496+K00445+K02842+K04309+K17332+K05858
Metabolism	Glycan biosynthesis and metabolism	Glycosphingolipid biosynthesis - ganglio series	8	15	0.00438143	0.0366168	ko00604	ENSMUSG00000030283;ENSMUSG00000056091;ENSMUSG00000031749;ENSMUSG00000006731;ENSMUSG00000025425;ENSMUSG00000027822;ENSMUSG00000045594;ENSMUSG00000026811	K03371+K03370+K03368+K00725+K03369+K03372+K12309+K03376
Environmental Information Processing	Signal transduction	Apelin signaling pathway	41	138	0.00445486	0.0366168	ko04371	ENSMUSG00000045038;ENSMUSG00000028518;ENSMUSG00000038418;ENSMUSG00000028991;ENSMUSG00000049115;ENSMUSG00000005469;ENSMUSG00000063065;ENSMUSG00000001175;ENSMUSG00000030376;ENSMUSG00000099269;ENSMUSG00000032562;ENSMUSG00000004056;ENSMUSG00000019370;ENSMUSG00000043004;ENSMUSG00000005580;ENSMUSG00000003923;ENSMUSG00000079033;ENSMUSG00000024639;ENSMUSG00000079055;ENSMUSG00000030161;ENSMUSG00000035086;…	K18050+K07198+K09203+K07203+K04166+K04345+K04371+K02183+K05849+K02183+K04630+K04456+K02183+K07826+K08049+K11830+K09261+K04634+K05849+K08341+K08334+K08045+K04536+K04961+K08768+K04630+K04347+K11831+K13296+K07200+K04718+K20995+K07199+K04545+K08341+K07188+K04639+K02833+K04537+K05858+K06052
Environmental Information Processing	Signal transduction	mTOR signaling pathway	46	159	0.00472414	0.0379056	ko04150	ENSMUSG00000022812;ENSMUSG00000020593;ENSMUSG00000052459;ENSMUSG00000050310;ENSMUSG00000028518;ENSMUSG00000061175;ENSMUSG00000028991;ENSMUSG00000024122;ENSMUSG00000009900;ENSMUSG00000034801;ENSMUSG00000063065;ENSMUSG00000002496;ENSMUSG00000032633;ENSMUSG00000031309;ENSMUSG00000030093;ENSMUSG00000010095;ENSMUSG00000003233;ENSMUSG00000031537;ENSMUSG00000049791;ENSMUSG00000005533;ENSMUSG00000004056;…	K03083+K15728+K02145+K08267+K07198+K20401+K07203+K06276+K00312+K03099+K04371+K07207+K09594+K04373+K00572+K06519+K02353+K07209+K02354+K05087+K04456+K14995+K16184+K11137+K08270+K08269+K02375+K03258+K07204+K02353+K07205+K03875+K03099+K02148+K02235+K07208+K07298+K00312+K00444+K20403+K16186+K15705+K02144+K00445+K02842+K02833
Environmental Information Processing	Signal transduction	Hippo signaling pathway - multiple species	12	28	0.00515989	0.0395599	ko04392	ENSMUSG00000021067;ENSMUSG00000053110;ENSMUSG00000027803;ENSMUSG00000022433;ENSMUSG00000022178;ENSMUSG00000055320;ENSMUSG00000030796;ENSMUSG00000002249;ENSMUSG00000042129;ENSMUSG00000043131;ENSMUSG00000009073;ENSMUSG00000036459	K16686+K16687+K16820+K08960+K16682+K09448+K09448+K09448+K09851+K06685+K16684+K16682
Genetic Information Processing	Folding, sorting and degradation	RNA degradation	27	83	0.0051651	0.0395599	ko03018	ENSMUSG00000033166;ENSMUSG00000031683;ENSMUSG00000024359;ENSMUSG00000032040;ENSMUSG00000020464;ENSMUSG00000059040;ENSMUSG00000007050;ENSMUSG00000031843;ENSMUSG00000033065;ENSMUSG00000038957;ENSMUSG00000046139;ENSMUSG00000027752;ENSMUSG00000022685;ENSMUSG00000035632;ENSMUSG00000020166;ENSMUSG00000048546;ENSMUSG00000036550;ENSMUSG00000031848;ENSMUSG00000027233;ENSMUSG00000020277;ENSMUSG00000037296;…	K12585+K12625+K04043+K12584+K00962+K01689+K12621+K12593+K00850+K12615+K12617+K12586+K01148+K12580+K12605+K14443+K12604+K12623+K12617+K00850+K12620+K12626+K03679+K12597+K03681+K12592+K12619
Environmental Information Processing	Signal transduction	AMPK signaling pathway	38	127	0.0053019	0.0397053	ko04152	ENSMUSG00000028518;ENSMUSG00000028991;ENSMUSG00000024122;ENSMUSG00000032058;ENSMUSG00000024777;ENSMUSG00000027715;ENSMUSG00000022052;ENSMUSG00000002496;ENSMUSG00000074064;ENSMUSG00000005533;ENSMUSG00000004056;ENSMUSG00000021051;ENSMUSG00000033065;ENSMUSG00000011096;ENSMUSG00000020671;ENSMUSG00000026773;ENSMUSG00000021670;ENSMUSG00000025583;ENSMUSG00000038894;ENSMUSG00000031490;ENSMUSG00000003037;…	K07198+K07203+K06276+K03456+K11584+K06627+K04354+K07207+K01578+K05087+K04456+K11584+K00850+K16184+K07903+K01103+K00021+K07204+K07187+K07205+K07901+K11583+K04382+K00665+K00850+K09048+K07208+K07200+K07298+K07199+K04427+K09048+K07877+K07191+K07188+K04354+K08292+K07881
Metabolism	Carbohydrate metabolism	Citrate cycle (TCA cycle)	13	32	0.00630435	0.0461862	ko00020	ENSMUSG00000000168;ENSMUSG00000002010;ENSMUSG00000021577;ENSMUSG00000020664;ENSMUSG00000024892;ENSMUSG00000020917;ENSMUSG00000005683;ENSMUSG00000022477;ENSMUSG00000030541;ENSMUSG00000009863;ENSMUSG00000025950;ENSMUSG00000028405;ENSMUSG00000026526	K00627+K00030+K00234+K00382+K01958+K01648+K01647+K01681+K00031+K00235+K00031+K01681+K01679
Human Diseases	Cancers	Breast cancer	43	149	0.00646211	0.0463347	ko05224	ENSMUSG00000022812;ENSMUSG00000024576;ENSMUSG00000005871;ENSMUSG00000028991;ENSMUSG00000050917;ENSMUSG00000009900;ENSMUSG00000016477;ENSMUSG00000034801;ENSMUSG00000063065;ENSMUSG00000030093;ENSMUSG00000055799;ENSMUSG00000003233;ENSMUSG00000067199;ENSMUSG00000047604;ENSMUSG00000031870;ENSMUSG00000049791;ENSMUSG00000005533;ENSMUSG00000004056;ENSMUSG00000022105;ENSMUSG00000025225;ENSMUSG00000036904;…	K03083+K08957+K02085+K07203+K04358+K00312+K06620+K03099+K04371+K00572+K04490+K02353+K03069+K03096+K08556+K02354+K05087+K04456+K06618+K04469+K02375+K06054+K08775+K05097+K09389+K02353+K06051+K08845+K02091+K14021+K03099+K02620+K02235+K17447+K20995+K00312+K00444+K02105+K00445+K02842+K02833+K11256+K06052
Environmental Information Processing	Signal transduction	Notch signaling pathway	19	54	0.0070143	0.0492462	ko04330	ENSMUSG00000046876;ENSMUSG00000037373;ENSMUSG00000069895;ENSMUSG00000010609;ENSMUSG00000040415;ENSMUSG00000003233;ENSMUSG00000061143;ENSMUSG00000019969;ENSMUSG00000021224;ENSMUSG00000022528;ENSMUSG00000049502;ENSMUSG00000029071;ENSMUSG00000014773;ENSMUSG00000029478;ENSMUSG00000038146;ENSMUSG00000036835;ENSMUSG00000030970;ENSMUSG00000004947;ENSMUSG00000027276	K23616+K04496+K23616+K04522+K06058+K02353+K06061+K04505+K06057+K06054+K06058+K02353+K06051+K06065+K20995+K06170+K04496+K06058+K06052
Environmental Information Processing	Signal transduction	cGMP - PKG signaling pathway	49	175	0.00721864	0.0493221	ko04022	ENSMUSG00000035283;ENSMUSG00000045038;ENSMUSG00000031616;ENSMUSG00000052920;ENSMUSG00000031633;ENSMUSG00000049115;ENSMUSG00000015461;ENSMUSG00000063065;ENSMUSG00000001175;ENSMUSG00000030376;ENSMUSG00000099269;ENSMUSG00000032562;ENSMUSG00000008892;ENSMUSG00000019943;ENSMUSG00000004056;ENSMUSG00000019370;ENSMUSG00000005580;ENSMUSG00000079033;ENSMUSG00000024639;ENSMUSG00000079055;ENSMUSG00000019907;…	K04141+K18050+K04197+K07376+K05863+K04166+K09049+K04371+K02183+K05849+K02183+K04630+K15041+K05850+K04456+K02183+K08049+K09261+K04634+K05849+K06270+K04514+K06274+K04348+K08045+K02158+K04630+K07187+K04936+K05862+K05850+K13296+K09565+K04265+K04378+K09048+K04850+K04450+K01539+K09048+K12318+K04139+K04639+K04346+K03121+K05853+K17332+K04137+K05858
Organismal Systems	Circulatory system	Adrenergic signaling in cardiomyocytes	43	150	0.0073388	0.0493221	ko04261	ENSMUSG00000035283;ENSMUSG00000020882;ENSMUSG00000032058;ENSMUSG00000024777;ENSMUSG00000049115;ENSMUSG00000022610;ENSMUSG00000005469;ENSMUSG00000022052;ENSMUSG00000015461;ENSMUSG00000063065;ENSMUSG00000001175;ENSMUSG00000030376;ENSMUSG00000099269;ENSMUSG00000032562;ENSMUSG00000019943;ENSMUSG00000004056;ENSMUSG00000019370;ENSMUSG00000021051;ENSMUSG00000005580;ENSMUSG00000024639;ENSMUSG00000053395;…	K04141+K04862+K03456+K11584+K04166+K04441+K04345+K04354+K09049+K04371+K02183+K05849+K02183+K04630+K05850+K04456+K02183+K11584+K08049+K04634+K04873+K05849+K04515+K08045+K04630+K10375+K11583+K04382+K05850+K04441+K09290+K09048+K04850+K04450+K01539+K09048+K04869+K04354+K05853+K04137+K05858+K04632+K04865
Organismal Systems	Endocrine system	GnRH signaling pathway	29	93	0.00746418	0.0493221	ko04912	ENSMUSG00000024383;ENSMUSG00000038418;ENSMUSG00000022610;ENSMUSG00000005469;ENSMUSG00000034801;ENSMUSG00000021948;ENSMUSG00000063065;ENSMUSG00000001175;ENSMUSG00000099269;ENSMUSG00000033852;ENSMUSG00000019370;ENSMUSG00000005580;ENSMUSG00000018932;ENSMUSG00000024639;ENSMUSG00000001034;ENSMUSG00000021820;ENSMUSG00000022840;ENSMUSG00000014426;ENSMUSG00000020366;ENSMUSG00000024241;ENSMUSG00000027695;…	K04420+K09203+K04441+K04345+K03099+K06068+K04371+K02183+K02183+K16342+K02183+K08049+K04432+K04634+K04464+K04515+K08045+K04428+K04440+K03099+K01115+K04441+K04850+K05704+K04421+K04433+K02833+K05858+K04632
Human Diseases	Infectious diseases	Human papillomavirus infection	91	358	0.00764407	0.0495394	ko05165	ENSMUSG00000022812;ENSMUSG00000039942;ENSMUSG00000022971;ENSMUSG00000022967;ENSMUSG00000052459;ENSMUSG00000024576;ENSMUSG00000005871;ENSMUSG00000021611;ENSMUSG00000002015;ENSMUSG00000028991;ENSMUSG00000024121;ENSMUSG00000031077;ENSMUSG00000032058;ENSMUSG00000026478;ENSMUSG00000024777;ENSMUSG00000027715;ENSMUSG00000009900;ENSMUSG00000005469;ENSMUSG00000034801;ENSMUSG00000022052;ENSMUSG00000002900;…	K03083+K04261+K05131+K05130+K02145+K08957+K02085+K11126+K14009+K07203+K02155+K02373+K03456+K05635+K11584+K06627+K00312+K04345+K03099+K04354+K05636+K04371+K07207+K00572+K04490+K06240+K06591+K02353+K11220+K07209+K02354+K04456+K11584+K03900+K06094+K06618+K07210+K06061+K02375+K16332+K04505+K06054+K02580+K06588+K06751+K02158+K02353+K03661+K21098+K07205+K06237+K11583+K03120+K06237+K02091+K14021+K04659+…
Human Diseases	Cancers	Renal cell carcinoma	23	70	0.00824841	0.0509368	ko05211	ENSMUSG00000006134;ENSMUSG00000002603;ENSMUSG00000034801;ENSMUSG00000058709;ENSMUSG00000063065;ENSMUSG00000032633;ENSMUSG00000021109;ENSMUSG00000004056;ENSMUSG00000004895;ENSMUSG00000000134;ENSMUSG00000039844;ENSMUSG00000024231;ENSMUSG00000024959;ENSMUSG00000031987;ENSMUSG00000000489;ENSMUSG00000001127;ENSMUSG00000024241;ENSMUSG00000033933;ENSMUSG00000023951;ENSMUSG00000043733;ENSMUSG00000026526;…	K04438+K13375+K03099+K09592+K04371+K09594+K08268+K04456+K13105+K09105+K06277+K03870+K02158+K09592+K17386+K08845+K03099+K03871+K05448+K07293+K01679+K02833+K05735
Metabolism	Glycan biosynthesis and metabolism	N-Glycan biosynthesis	18	51	0.00826282	0.0509368	ko00510	ENSMUSG00000030062;ENSMUSG00000043998;ENSMUSG00000032116;ENSMUSG00000024085;ENSMUSG00000071650;ENSMUSG00000043857;ENSMUSG00000021065;ENSMUSG00000003746;ENSMUSG00000029233;ENSMUSG00000022885;ENSMUSG00000036632;ENSMUSG00000032123;ENSMUSG00000042428;ENSMUSG00000028541;ENSMUSG00000035704;ENSMUSG00000028757;ENSMUSG00000032437;ENSMUSG00000078919	K12666+K00736+K07151+K01231+K05546+K09661+K00717+K01230+K12345+K00778+K00729+K01001+K00737+K07967+K03849+K12670+K07151+K00721
Human Diseases	Endocrine and metabolic diseases	Non-alcoholic fatty liver disease (NAFLD)	43	151	0.00831312	0.0509368	ko04932	ENSMUSG00000022820;ENSMUSG00000022812;ENSMUSG00000021520;ENSMUSG00000028518;ENSMUSG00000016427;ENSMUSG00000033938;ENSMUSG00000004054;ENSMUSG00000002603;ENSMUSG00000021577;ENSMUSG00000014313;ENSMUSG00000040048;ENSMUSG00000025408;ENSMUSG00000031537;ENSMUSG00000004056;ENSMUSG00000063694;ENSMUSG00000000088;ENSMUSG00000025204;ENSMUSG00000031818;ENSMUSG00000037152;ENSMUSG00000021764;ENSMUSG00000053113;…	K03960+K03083+K00417+K07198+K03945+K03963+K04419+K13375+K00234+K02268+K03966+K04452+K07209+K04456+K08738+K02264+K03964+K02263+K03967+K03937+K04696+K02580+K03959+K03949+K04440+K07187+K00418+K03934+K00235+K03954+K03958+K07200+K00420+K07199+K04726+K02267+K08852+K00414+K09113+K16341+K09055+K09027+K03936
Human Diseases	Cancers	Proteoglycans in cancer	57	211	0.00892015	0.0536802	ko05205	ENSMUSG00000031078;ENSMUSG00000028991;ENSMUSG00000024122;ENSMUSG00000002603;ENSMUSG00000022191;ENSMUSG00000009900;ENSMUSG00000022610;ENSMUSG00000005469;ENSMUSG00000034801;ENSMUSG00000009621;ENSMUSG00000063065;ENSMUSG00000022261;ENSMUSG00000030093;ENSMUSG00000069601;ENSMUSG00000049791;ENSMUSG00000034330;ENSMUSG00000021109;ENSMUSG00000005533;ENSMUSG00000004056;ENSMUSG00000005718;ENSMUSG00000031543;…	K06106+K07203+K06276+K13375+K03685+K00312+K04441+K04345+K03099+K05730+K04371+K16336+K00572+K10380+K02354+K05859+K08268+K05087+K04456+K09108+K10380+K06270+K08007+K02375+K04707+K04514+K04515+K03258+K06588+K06257+K06497+K06225+K05763+K12959+K08845+K05692+K06226+K03099+K05719+K04437+K05448+K16848+K08107+K04441+K02235+K12329+K05730+K00312+K05704+K00444+K02105+K07293+K00445+K02842+K06487+K05692+K02833
Metabolism	Global and overview maps	Carbon metabolism	36	124	0.0108707	0.0642706	ko01200	ENSMUSG00000062070;ENSMUSG00000079104;ENSMUSG00000000168;ENSMUSG00000053604;ENSMUSG00000002010;ENSMUSG00000024827;ENSMUSG00000021577;ENSMUSG00000020664;ENSMUSG00000028980;ENSMUSG00000059040;ENSMUSG00000024892;ENSMUSG00000011752;ENSMUSG00000034424;ENSMUSG00000031700;ENSMUSG00000034371;ENSMUSG00000033065;ENSMUSG00000031400;ENSMUSG00000050002;ENSMUSG00000053398;ENSMUSG00000005683;ENSMUSG00000025236;…	K00927+K00948+K00627+K01807+K00030+K00281+K00234+K00382+K13937+K01689+K01958+K01834+K02437+K00814+K00863+K00850+K00036+K00851+K00058+K01647+K08074+K00121+K00261+K00948+K00626+K01681+K00031+K00235+K01057+K00850+K00031+K01783+K01681+K01679+K12407+K01895
Metabolism	Global and overview maps	Metabolic pathways	354	1590	0.0110748	0.0643483	ko01100	ENSMUSG00000022820;ENSMUSG00000056124;ENSMUSG00000021520;ENSMUSG00000020593;ENSMUSG00000022793;ENSMUSG00000021518;ENSMUSG00000022973;ENSMUSG00000052459;ENSMUSG00000001270;ENSMUSG00000062070;ENSMUSG00000028517;ENSMUSG00000021646;ENSMUSG00000016427;ENSMUSG00000079104;ENSMUSG00000000253;ENSMUSG00000023452;ENSMUSG00000048755;ENSMUSG00000064120;ENSMUSG00000033938;ENSMUSG00000031708;ENSMUSG00000030062;…	K03960+K07553+K00417+K15728+K07969+K08729+K20279+K02145+K00933+K00927+K01080+K01969+K03945+K00948+K00364+K01613+K00645+K20967+K03963+K10258+K12666+K00207+K01939+K04717+K00627+K01807+K00030+K10808+K00654+K01443+K13517+K00797+K02155+K01054+K11426+K00139+K00281+K01968+K05917+K02135+K12353+K10712+K03371+K08967+K00254+K00889+K09680+K00234+K10572+K00736+K00939+K11430+K01915+K00318+K11419+K01787+K01202+…
Metabolism	Energy metabolism	Oxidative phosphorylation	36	125	0.0123881	0.0707589	ko00190	ENSMUSG00000022820;ENSMUSG00000021520;ENSMUSG00000052459;ENSMUSG00000016427;ENSMUSG00000033938;ENSMUSG00000024121;ENSMUSG00000016252;ENSMUSG00000021577;ENSMUSG00000038690;ENSMUSG00000014313;ENSMUSG00000040048;ENSMUSG00000022890;ENSMUSG00000000088;ENSMUSG00000025204;ENSMUSG00000031818;ENSMUSG00000037152;ENSMUSG00000021764;ENSMUSG00000025393;ENSMUSG00000025428;ENSMUSG00000028013;ENSMUSG00000026032;…	K03960+K00417+K02145+K03945+K03963+K02155+K02135+K00234+K02130+K02268+K03966+K02131+K02264+K03964+K02263+K03967+K03937+K02133+K02132+K01507+K03959+K03949+K03661+K02148+K00418+K03934+K00235+K03954+K03958+K00420+K02267+K02144+K00414+K02258+K02138+K03936
Genetic Information Processing	Replication and repair	Fanconi anemia pathway	18	53	0.0127498	0.0716113	ko03460	ENSMUSG00000019841;ENSMUSG00000033458;ENSMUSG00000045102;ENSMUSG00000028884;ENSMUSG00000024170;ENSMUSG00000022545;ENSMUSG00000022528;ENSMUSG00000035367;ENSMUSG00000041147;ENSMUSG00000025384;ENSMUSG00000028560;ENSMUSG00000034023;ENSMUSG00000030528;ENSMUSG00000023953;ENSMUSG00000012483;ENSMUSG00000032512;ENSMUSG00000007646;ENSMUSG00000044702	K02350+K15363+K16618+K10739+K11137+K10848+K06054+K10990+K08775+K10993+K11832+K10891+K10901+K03509+K10740+K15361+K10870+K10897
Human Diseases	Infectious diseases	Human cytomegalovirus infection	67	259	0.013639	0.0753497	ko05163	ENSMUSG00000022812;ENSMUSG00000039942;ENSMUSG00000021025;ENSMUSG00000022969;ENSMUSG00000024308;ENSMUSG00000006134;ENSMUSG00000028991;ENSMUSG00000031077;ENSMUSG00000016477;ENSMUSG00000022610;ENSMUSG00000005469;ENSMUSG00000034801;ENSMUSG00000015461;ENSMUSG00000063065;ENSMUSG00000001175;ENSMUSG00000002496;ENSMUSG00000003814;ENSMUSG00000099269;ENSMUSG00000032562;ENSMUSG00000031537;ENSMUSG00000004056;…	K03083+K04261+K04734+K05135+K08058+K04438+K07203+K02373+K06620+K04441+K04345+K03099+K09049+K04371+K02183+K07207+K08057+K02183+K04630+K07209+K04456+K08738+K02183+K07826+K08049+K06618+K07210+K04634+K16529+K04189+K04514+K02580+K04348+K04534+K08045+K04536+K09389+K06751+K04630+K07205+K04347+K02091+K14021+K08056+K03099+K05448+K03171+K04441+K08055+K09048+K07208+K04450+K05704+K04545+K04726+K09048+K02105+…
Organismal Systems	Nervous system	Synaptic vesicle cycle	24	77	0.014191	0.0771349	ko04721	ENSMUSG00000052459;ENSMUSG00000024121;ENSMUSG00000034656;ENSMUSG00000047547;ENSMUSG00000008036;ENSMUSG00000035864;ENSMUSG00000055368;ENSMUSG00000100241;ENSMUSG00000028542;ENSMUSG00000033379;ENSMUSG00000033335;ENSMUSG00000022295;ENSMUSG00000029428;ENSMUSG00000030310;ENSMUSG00000034799;ENSMUSG00000031840;ENSMUSG00000033793;ENSMUSG00000028456;ENSMUSG00000047126;ENSMUSG00000007207;ENSMUSG00000041670;…	K02145+K02155+K04344+K04645+K11827+K15290+K05035+K14636+K05038+K03661+K23484+K02148+K08486+K05034+K15293+K07882+K02144+K15293+K04646+K04560+K15291+K01528+K11824+K18211
Cellular Processes	Cell growth and death	Apoptosis - multiple species	13	35	0.0147461	0.0788799	ko04215	ENSMUSG00000031077;ENSMUSG00000007659;ENSMUSG00000002083;ENSMUSG00000063694;ENSMUSG00000035086;ENSMUSG00000020366;ENSMUSG00000024073;ENSMUSG00000057789;ENSMUSG00000026278;ENSMUSG00000004446;ENSMUSG00000068329;ENSMUSG00000028914;ENSMUSG00000027381	K02373+K04570+K10132+K08738+K08334+K04440+K10586+K14021+K02561+K04726+K08669+K04399+K16341
Human Diseases	Cancers	Chronic myeloid leukemia	24	78	0.0166918	0.0878927	ko05220	ENSMUSG00000021025;ENSMUSG00000006134;ENSMUSG00000002603;ENSMUSG00000037373;ENSMUSG00000016477;ENSMUSG00000034801;ENSMUSG00000007659;ENSMUSG00000063065;ENSMUSG00000031537;ENSMUSG00000004056;ENSMUSG00000022105;ENSMUSG00000004221;ENSMUSG00000034342;ENSMUSG00000028163;ENSMUSG00000018983;ENSMUSG00000024959;ENSMUSG00000001127;ENSMUSG00000097327;ENSMUSG00000057789;ENSMUSG00000024241;ENSMUSG00000020312;…	K04734+K04438+K13375+K04496+K06620+K03099+K04570+K04371+K07209+K04456+K06618+K07210+K04707+K02580+K09389+K02158+K08845+K02091+K14021+K03099+K17447+K04496+K07293+K02833
Human Diseases	Infectious diseases	Hepatitis B	45	166	0.0174973	0.0907167	ko05161	ENSMUSG00000021025;ENSMUSG00000022967;ENSMUSG00000076432;ENSMUSG00000031077;ENSMUSG00000002603;ENSMUSG00000027715;ENSMUSG00000016477;ENSMUSG00000022610;ENSMUSG00000034801;ENSMUSG00000015461;ENSMUSG00000063065;ENSMUSG00000008892;ENSMUSG00000022285;ENSMUSG00000026104;ENSMUSG00000031537;ENSMUSG00000059883;ENSMUSG00000004056;ENSMUSG00000063694;ENSMUSG00000024740;ENSMUSG00000022105;ENSMUSG00000004221;…	K04734+K05130+K16197+K02373+K13375+K06627+K06620+K04441+K03099+K09049+K04371+K15041+K16197+K11220+K07209+K04733+K04456+K08738+K10610+K06618+K07210+K11225+K04432+K02580+K09389+K02158+K04440+K04403+K11594+K08845+K03099+K04441+K09048+K04450+K05704+K04427+K04726+K09048+K06626+K04399+K04433+K02833+K06626+K17332+K04802
Cellular Processes	Cellular community - eukaryotes	Gap junction	26	87	0.0191752	0.0979098	ko04540	ENSMUSG00000035283;ENSMUSG00000024383;ENSMUSG00000052920;ENSMUSG00000005469;ENSMUSG00000034801;ENSMUSG00000019942;ENSMUSG00000001473;ENSMUSG00000030516;ENSMUSG00000063065;ENSMUSG00000032562;ENSMUSG00000005580;ENSMUSG00000043091;ENSMUSG00000024639;ENSMUSG00000001034;ENSMUSG00000001525;ENSMUSG00000062380;ENSMUSG00000022840;ENSMUSG00000000489;ENSMUSG00000057614;ENSMUSG00000024241;ENSMUSG00000027646;…	K04141+K04420+K07376+K04345+K03099+K02087+K07375+K05701+K04371+K04630+K08049+K07374+K04634+K04464+K07375+K07375+K08045+K17386+K04630+K03099+K05704+K12318+K07375+K02833+K05858+K04632
Human Diseases	Infectious diseases	Bacterial invasion of epithelial cells	23	75	0.0196298	0.098735	ko05100	ENSMUSG00000037148;ENSMUSG00000029003;ENSMUSG00000006134;ENSMUSG00000031078;ENSMUSG00000047547;ENSMUSG00000029622;ENSMUSG00000063063;ENSMUSG00000034342;ENSMUSG00000021823;ENSMUSG00000029684;ENSMUSG00000062694;ENSMUSG00000033335;ENSMUSG00000062825;ENSMUSG00000079426;ENSMUSG00000025809;ENSMUSG00000014791;ENSMUSG00000020312;ENSMUSG00000027646;ENSMUSG00000006932;ENSMUSG00000047126;ENSMUSG00000073982;…	K13736+K13728+K04438+K06106+K04645+K05757+K05691+K04707+K05700+K23612+K12959+K23484+K05692+K05755+K05719+K19241+K17447+K05704+K02105+K04646+K07863+K01528+K05692
Genetic Information Processing	Folding, sorting and degradation	Proteasome	16	48	0.0219184	0.107051	ko03050	ENSMUSG00000005779;ENSMUSG00000039067;ENSMUSG00000027566;ENSMUSG00000032301;ENSMUSG00000060073;ENSMUSG00000040850;ENSMUSG00000006998;ENSMUSG00000002102;ENSMUSG00000015671;ENSMUSG00000078652;ENSMUSG00000028932;ENSMUSG00000017428;ENSMUSG00000028837;ENSMUSG00000020708;ENSMUSG00000032869;ENSMUSG00000026914	K02736+K03038+K02731+K02728+K02727+K06699+K03028+K03065+K02726+K06698+K03061+K03036+K02734+K03066+K06700+K03030
Human Diseases	Substance dependence	Cocaine addiction	16	48	0.0219184	0.107051	ko05030	ENSMUSG00000033981;ENSMUSG00000005469;ENSMUSG00000015461;ENSMUSG00000032562;ENSMUSG00000003545;ENSMUSG00000028163;ENSMUSG00000022840;ENSMUSG00000057614;ENSMUSG00000038648;ENSMUSG00000027104;ENSMUSG00000002771;ENSMUSG00000027230;ENSMUSG00000020734;ENSMUSG00000048482;ENSMUSG00000026930;ENSMUSG00000027523	K05198+K04345+K09049+K04630+K09029+K02580+K08045+K04630+K09048+K04450+K05212+K09048+K05211+K04355+K15839+K04632
Genetic Information Processing	Translation	mRNA surveillance pathway	28	97	0.02453	0.11722	ko03015	ENSMUSG00000021963;ENSMUSG00000024400;ENSMUSG00000054309;ENSMUSG00000020994;ENSMUSG00000053536;ENSMUSG00000032058;ENSMUSG00000020273;ENSMUSG00000024777;ENSMUSG00000034681;ENSMUSG00000022052;ENSMUSG00000009535;ENSMUSG00000043241;ENSMUSG00000041781;ENSMUSG00000029227;ENSMUSG00000021051;ENSMUSG00000021111;ENSMUSG00000030188;ENSMUSG00000064030;ENSMUSG00000029038;ENSMUSG00000041328;ENSMUSG00000043154;…	K14324+K15542+K14403+K13114+K14407+K03456+K14376+K11584+K14325+K04354+K00565+K14327+K14402+K14405+K11584+K14376+K12877+K14294+K15544+K14400+K11583+K04382+K08873+K12882+K04354+K14411+K11124+K14285
Organismal Systems	Endocrine system	Thyroid hormone signaling pathway	33	118	0.0246961	0.11722	ko04919	ENSMUSG00000022812;ENSMUSG00000033083;ENSMUSG00000039656;ENSMUSG00000028991;ENSMUSG00000024122;ENSMUSG00000022951;ENSMUSG00000018160;ENSMUSG00000005469;ENSMUSG00000017210;ENSMUSG00000063065;ENSMUSG00000002496;ENSMUSG00000026104;ENSMUSG00000042557;ENSMUSG00000034330;ENSMUSG00000021109;ENSMUSG00000004056;ENSMUSG00000026799;ENSMUSG00000038622;ENSMUSG00000022109;ENSMUSG00000024959;ENSMUSG00000062825;…	K03083+K17902+K08525+K07203+K06276+K17901+K15144+K04345+K15167+K04371+K07207+K11220+K11644+K05859+K08268+K04456+K15170+K15143+K15146+K02158+K05692+K07208+K20995+K05704+K01539+K02105+K04399+K06487+K05692+K02833+K11256+K05853+K05858
Genetic Information Processing	Transcription	Basal transcription factors	15	45	0.0260156	0.121767	ko03022	ENSMUSG00000047242;ENSMUSG00000024382;ENSMUSG00000078941;ENSMUSG00000052293;ENSMUSG00000069089;ENSMUSG00000020962;ENSMUSG00000039117;ENSMUSG00000028899;ENSMUSG00000043866;ENSMUSG00000021548;ENSMUSG00000025049;ENSMUSG00000001524;ENSMUSG00000014767;ENSMUSG00000031314;ENSMUSG00000060261	K03133+K10843+K14535+K14535+K02202+K03122+K03129+K03126+K03134+K06634+K03130+K03144+K03120+K03125+K03121
Metabolism	Lipid metabolism	Glycerolipid metabolism	20	65	0.0273279	0.126158	ko00561	ENSMUSG00000020593;ENSMUSG00000028517;ENSMUSG00000020646;ENSMUSG00000033174;ENSMUSG00000034371;ENSMUSG00000015568;ENSMUSG00000021759;ENSMUSG00000010025;ENSMUSG00000004815;ENSMUSG00000024978;ENSMUSG00000054469;ENSMUSG00000007833;ENSMUSG00000031570;ENSMUSG00000029916;ENSMUSG00000052151;ENSMUSG00000026687;ENSMUSG00000040479;ENSMUSG00000000276;ENSMUSG00000025509;ENSMUSG00000026922	K15728+K01080+K13517+K01054+K00863+K01059+K01080+K00128+K00901+K00629+K13513+K00128+K18693+K09881+K01080+K00149+K00901+K00901+K16816+K13509
Human Diseases	Drug resistance	Endocrine resistance	27	94	0.0285762	0.130137	ko01522	ENSMUSG00000028991;ENSMUSG00000018160;ENSMUSG00000016477;ENSMUSG00000022610;ENSMUSG00000005469;ENSMUSG00000034801;ENSMUSG00000063065;ENSMUSG00000028551;ENSMUSG00000005533;ENSMUSG00000004056;ENSMUSG00000005580;ENSMUSG00000022105;ENSMUSG00000022840;ENSMUSG00000018983;ENSMUSG00000024959;ENSMUSG00000020366;ENSMUSG00000014773;ENSMUSG00000001127;ENSMUSG00000024241;ENSMUSG00000053436;ENSMUSG00000020312;…	K07203+K15144+K06620+K04441+K04345+K03099+K04371+K06622+K05087+K04456+K08049+K06618+K08045+K09389+K02158+K04440+K06051+K08845+K03099+K04441+K17447+K20995+K05704+K02833+K11256+K06052+K04632
Human Diseases	Cancers	Pancreatic cancer	23	78	0.0308412	0.137059	ko05212	ENSMUSG00000028991;ENSMUSG00000002603;ENSMUSG00000016477;ENSMUSG00000007659;ENSMUSG00000063065;ENSMUSG00000026104;ENSMUSG00000031537;ENSMUSG00000024096;ENSMUSG00000004056;ENSMUSG00000022105;ENSMUSG00000004221;ENSMUSG00000028163;ENSMUSG00000008859;ENSMUSG00000041147;ENSMUSG00000018983;ENSMUSG00000024959;ENSMUSG00000020366;ENSMUSG00000001127;ENSMUSG00000097327;ENSMUSG00000057789;ENSMUSG00000027695;…	K07203+K13375+K06620+K04570+K04371+K11220+K07209+K08773+K04456+K06618+K07210+K02580+K07834+K08775+K09389+K02158+K04440+K08845+K02091+K14021+K01115+K05448+K04399
Human Diseases	Cancers	Gastric cancer	40	150	0.0309094	0.137059	ko05226	ENSMUSG00000022812;ENSMUSG00000024576;ENSMUSG00000005871;ENSMUSG00000039656;ENSMUSG00000021611;ENSMUSG00000028991;ENSMUSG00000002603;ENSMUSG00000050917;ENSMUSG00000009900;ENSMUSG00000016477;ENSMUSG00000034801;ENSMUSG00000063065;ENSMUSG00000030093;ENSMUSG00000055799;ENSMUSG00000003233;ENSMUSG00000063063;ENSMUSG00000067199;ENSMUSG00000047604;ENSMUSG00000049791;ENSMUSG00000004056;ENSMUSG00000028970;…	K03083+K08957+K02085+K08525+K11126+K07203+K13375+K04358+K00312+K06620+K03099+K04371+K00572+K04490+K02353+K05691+K03069+K03096+K02354+K04456+K05658+K06618+K02375+K09389+K02353+K08845+K14021+K03099+K02620+K02235+K17447+K05093+K00312+K00444+K06626+K02105+K00445+K02842+K02833+K06626
Environmental Information Processing	Signal transduction	cAMP signaling pathway	55	216	0.0316077	0.138335	ko04024	ENSMUSG00000035283;ENSMUSG00000021025;ENSMUSG00000031616;ENSMUSG00000064325;ENSMUSG00000035431;ENSMUSG00000032849;ENSMUSG00000033981;ENSMUSG00000005469;ENSMUSG00000049511;ENSMUSG00000009621;ENSMUSG00000024451;ENSMUSG00000021721;ENSMUSG00000063065;ENSMUSG00000001175;ENSMUSG00000099269;ENSMUSG00000032562;ENSMUSG00000025407;ENSMUSG00000021699;ENSMUSG00000019943;ENSMUSG00000004056;ENSMUSG00000019370;…	K04141+K04734+K04197+K06231+K04217+K05673+K05198+K04345+K04153+K05730+K12490+K04153+K04371+K02183+K02183+K04630+K16797+K13293+K05850+K04456+K02183+K08049+K06270+K04514+K03914+K04587+K02580+K04515+K08045+K06225+K02158+K04440+K04630+K01115+K05254+K05850+K13296+K04265+K04266+K09048+K05730+K04850+K04581+K04955+K01539+K05212+K04615+K09048+K07188+K04615+K04218+K05211+K05853+K04355+K04632
Metabolism	Amino acid metabolism	Lysine degradation	20	66	0.0320222	0.138352	ko00310	ENSMUSG00000055067;ENSMUSG00000029687;ENSMUSG00000026646;ENSMUSG00000020664;ENSMUSG00000015697;ENSMUSG00000003809;ENSMUSG00000021488;ENSMUSG00000037111;ENSMUSG00000048154;ENSMUSG00000010025;ENSMUSG00000032374;ENSMUSG00000034639;ENSMUSG00000023832;ENSMUSG00000002028;ENSMUSG00000007833;ENSMUSG00000071037;ENSMUSG00000034807;ENSMUSG00000026687;ENSMUSG00000061589;ENSMUSG00000036893	K11426+K11430+K11419+K00382+K11421+K00252+K15588+K11431+K09187+K00128+K13645+K11433+K00626+K09186+K00128+K18826+K11703+K00149+K11427+K11420
Organismal Systems	Environmental adaptation	Circadian entrainment	29	104	0.0349032	0.148891	ko04713	ENSMUSG00000033981;ENSMUSG00000052920;ENSMUSG00000005469;ENSMUSG00000063065;ENSMUSG00000001175;ENSMUSG00000099269;ENSMUSG00000032562;ENSMUSG00000019370;ENSMUSG00000043004;ENSMUSG00000005580;ENSMUSG00000024639;ENSMUSG00000029778;ENSMUSG00000021820;ENSMUSG00000031748;ENSMUSG00000022840;ENSMUSG00000029064;ENSMUSG00000022416;ENSMUSG00000030592;ENSMUSG00000057614;ENSMUSG00000036402;ENSMUSG00000020893;…	K05198+K07376+K04345+K04371+K02183+K02183+K04630+K02183+K07826+K08049+K04634+K04587+K04515+K04534+K08045+K04536+K04856+K04961+K04630+K04347+K21944+K04850+K04545+K05212+K12318+K05211+K04537+K05858+K04632
Cellular Processes	Cell motility	Regulation of actin cytoskeleton	55	218	0.0371704	0.15658	ko04810	ENSMUSG00000031511;ENSMUSG00000005871;ENSMUSG00000021990;ENSMUSG00000025265;ENSMUSG00000006134;ENSMUSG00000050917;ENSMUSG00000028126;ENSMUSG00000034801;ENSMUSG00000009621;ENSMUSG00000024456;ENSMUSG00000054252;ENSMUSG00000063065;ENSMUSG00000029622;ENSMUSG00000025321;ENSMUSG00000025417;ENSMUSG00000058230;ENSMUSG00000011877;ENSMUSG00000022995;ENSMUSG00000015143;ENSMUSG00000019907;ENSMUSG00000024048;…	K13710+K02085+K05769+K05720+K04438+K04358+K00889+K03099+K05730+K05740+K05094+K04371+K05757+K06591+K00920+K05732+K05737+K05746+K05699+K06270+K12757+K04189+K08007+K04514+K03914+K05767+K05700+K06588+K05699+K23612+K05763+K17386+K04347+K08845+K05692+K05755+K05751+K03099+K05752+K05719+K05766+K16848+K12329+K05730+K05093+K04132+K05704+K06585+K04639+K06487+K05749+K04346+K05692+K02833+K05735
Metabolism	Carbohydrate metabolism	Amino sugar and nucleotide sugar metabolism	16	51	0.0382894	0.15736	ko00520	ENSMUSG00000036820;ENSMUSG00000031387;ENSMUSG00000038372;ENSMUSG00000032872;ENSMUSG00000022711;ENSMUSG00000034744;ENSMUSG00000020363;ENSMUSG00000022474;ENSMUSG00000029992;ENSMUSG00000026456;ENSMUSG00000026670;ENSMUSG00000029171;ENSMUSG00000036073;ENSMUSG00000028334;ENSMUSG00000041798;ENSMUSG00000026956	K01443+K01787+K01711+K00326+K17497+K00884+K00820+K17497+K00820+K00326+K00972+K15779+K00965+K05304+K12407+K00972
Genetic Information Processing	Replication and repair	Homologous recombination	16	51	0.0382894	0.15736	ko03440	ENSMUSG00000021287;ENSMUSG00000028884;ENSMUSG00000041238;ENSMUSG00000031201;ENSMUSG00000041147;ENSMUSG00000030528;ENSMUSG00000031820;ENSMUSG00000018841;ENSMUSG00000028933;ENSMUSG00000030166;ENSMUSG00000026196;ENSMUSG00000012483;ENSMUSG00000028224;ENSMUSG00000007646;ENSMUSG00000044702;ENSMUSG00000020471	K10880+K10739+K20773+K11864+K08775+K10901+K20776+K10871+K10879+K10873+K10683+K10740+K10867+K10870+K10897+K02328
Genetic Information Processing	Folding, sorting and degradation	Protein export	10	28	0.0403506	0.16213	ko03060	ENSMUSG00000014504;ENSMUSG00000030082;ENSMUSG00000032042;ENSMUSG00000024516;ENSMUSG00000032553;ENSMUSG00000025724;ENSMUSG00000027706;ENSMUSG00000035227;ENSMUSG00000042670;ENSMUSG00000078974	K03105+K10956+K13431+K13280+K12272+K13280+K12275+K12947+K09647+K07342
Human Diseases	Cancers	Choline metabolism in cancer	28	101	0.0404121	0.16213	ko05231	ENSMUSG00000028517;ENSMUSG00000028991;ENSMUSG00000024122;ENSMUSG00000028126;ENSMUSG00000034801;ENSMUSG00000022617;ENSMUSG00000063065;ENSMUSG00000002496;ENSMUSG00000033852;ENSMUSG00000021109;ENSMUSG00000004056;ENSMUSG00000021759;ENSMUSG00000004815;ENSMUSG00000005615;ENSMUSG00000020366;ENSMUSG00000000489;ENSMUSG00000057193;ENSMUSG00000031490;ENSMUSG00000024241;ENSMUSG00000027695;ENSMUSG00000018900;…	K01080+K07203+K06276+K00889+K03099+K14156+K04371+K07207+K16342+K08268+K04456+K01080+K00901+K00968+K04440+K17386+K15377+K07205+K03099+K01115+K08202+K08202+K07208+K01080+K00901+K00901+K02833+K18695
Organismal Systems	Nervous system	Glutamatergic synapse	32	119	0.0445667	0.176089	ko04724	ENSMUSG00000037541;ENSMUSG00000033981;ENSMUSG00000026473;ENSMUSG00000005469;ENSMUSG00000034656;ENSMUSG00000063065;ENSMUSG00000038738;ENSMUSG00000033852;ENSMUSG00000032562;ENSMUSG00000023169;ENSMUSG00000022935;ENSMUSG00000043004;ENSMUSG00000005580;ENSMUSG00000032017;ENSMUSG00000024639;ENSMUSG00000003279;ENSMUSG00000028161;ENSMUSG00000031748;ENSMUSG00000022840;ENSMUSG00000029064;ENSMUSG00000057614;…	K15009+K05198+K01915+K04345+K04344+K04371+K15009+K16342+K04630+K14990+K05201+K07826+K08049+K05204+K04634+K15008+K04348+K04534+K08045+K04536+K04630+K04347+K01115+K15010+K05203+K04850+K04545+K05212+K05211+K04537+K05858+K04632
Metabolism	Glycan biosynthesis and metabolism	Glycosaminoglycan biosynthesis - keratan sulfate	6	14	0.0449367	0.176089	ko00533	ENSMUSG00000022793;ENSMUSG00000031749;ENSMUSG00000021065;ENSMUSG00000028541;ENSMUSG00000028538;ENSMUSG00000051650	K07969+K03368+K00717+K07967+K00781+K00741
Human Diseases	Cancers	Acute myeloid leukemia	21	73	0.0486079	0.187665	ko05221	ENSMUSG00000066687;ENSMUSG00000028991;ENSMUSG00000027715;ENSMUSG00000034801;ENSMUSG00000063065;ENSMUSG00000037992;ENSMUSG00000055799;ENSMUSG00000031537;ENSMUSG00000004056;ENSMUSG00000004221;ENSMUSG00000028163;ENSMUSG00000024959;ENSMUSG00000031490;ENSMUSG00000001127;ENSMUSG00000024241;ENSMUSG00000000782;ENSMUSG00000002250;ENSMUSG00000024014;ENSMUSG00000006586;ENSMUSG00000034957;ENSMUSG00000025499	K10055+K07203+K06627+K03099+K04371+K08527+K04490+K07209+K04456+K07210+K02580+K02158+K07205+K08845+K03099+K02620+K04504+K04702+K10053+K09055+K02833
Cellular Processes	Transport and catabolism	Mitophagy - animal	19	65	0.05073	0.187665	ko04137	ENSMUSG00000074698;ENSMUSG00000007659;ENSMUSG00000024387;ENSMUSG00000021109;ENSMUSG00000004535;ENSMUSG00000000134;ENSMUSG00000030161;ENSMUSG00000035086;ENSMUSG00000029500;ENSMUSG00000025733;ENSMUSG00000020366;ENSMUSG00000046707;ENSMUSG00000028756;ENSMUSG00000023990;ENSMUSG00000040506;ENSMUSG00000027646;ENSMUSG00000018567;ENSMUSG00000033124;ENSMUSG00000025499	K03097+K04570+K03115+K08268+K21347+K09105+K08341+K08334+K15637+K07871+K04440+K03097+K05688+K15590+K17985+K05704+K08341+K17907+K02833
Genetic Information Processing	Transcription	RNA polymerase	10	29	0.0508418	0.187665	ko03020	ENSMUSG00000024258;ENSMUSG00000049553;ENSMUSG00000000776;ENSMUSG00000031783;ENSMUSG00000022476;ENSMUSG00000025280;ENSMUSG00000019738;ENSMUSG00000027395;ENSMUSG00000038489;ENSMUSG00000027427	K03012+K02999+K03026+K03011+K03022+K03018+K03017+K03002+K03007+K03025
Human Diseases	Infectious diseases	Toxoplasmosis	31	116	0.0511579	0.187665	ko05145	ENSMUSG00000021025;ENSMUSG00000022969;ENSMUSG00000024122;ENSMUSG00000002603;ENSMUSG00000026478;ENSMUSG00000022610;ENSMUSG00000002900;ENSMUSG00000007659;ENSMUSG00000063065;ENSMUSG00000015647;ENSMUSG00000032562;ENSMUSG00000026104;ENSMUSG00000031537;ENSMUSG00000059883;ENSMUSG00000004056;ENSMUSG00000063694;ENSMUSG00000004221;ENSMUSG00000018932;ENSMUSG00000038037;ENSMUSG00000028163;ENSMUSG00000031748;…	K04734+K05135+K06276+K13375+K05635+K04441+K05636+K04570+K04371+K06240+K04630+K11220+K07209+K04733+K04456+K08738+K07210+K04432+K04694+K02580+K04534+K02158+K04440+K04403+K04630+K05719+K09565+K04441+K04427+K04399+K04433
Cellular Processes	Cellular community - eukaryotes	Focal adhesion	50	200	0.0521775	0.187665	ko04510	ENSMUSG00000022812;ENSMUSG00000006134;ENSMUSG00000024122;ENSMUSG00000026478;ENSMUSG00000019843;ENSMUSG00000034801;ENSMUSG00000009621;ENSMUSG00000002900;ENSMUSG00000024456;ENSMUSG00000063065;ENSMUSG00000015647;ENSMUSG00000025321;ENSMUSG00000058230;ENSMUSG00000005533;ENSMUSG00000004056;ENSMUSG00000001930;ENSMUSG00000039844;ENSMUSG00000015143;ENSMUSG00000019907;ENSMUSG00000024048;ENSMUSG00000024290;…	K03083+K04438+K06276+K05635+K05703+K03099+K05730+K05636+K05740+K04371+K06240+K06591+K05732+K05087+K04456+K03900+K06277+K05699+K06270+K12757+K04514+K06274+K05700+K06588+K05699+K05097+K02158+K04440+K17386+K12959+K06237+K06237+K06275+K05692+K04659+K03099+K05719+K04437+K05448+K12329+K05730+K17447+K05704+K10152+K06585+K02105+K06487+K05692+K02833+K05735
Human Diseases	Neurodegenerative disease	Spinocerebellar ataxia	27	99	0.0524128	0.187665	ko05017	ENSMUSG00000046876;ENSMUSG00000023994;ENSMUSG00000028991;ENSMUSG00000033981;ENSMUSG00000032637;ENSMUSG00000069895;ENSMUSG00000034656;ENSMUSG00000004056;ENSMUSG00000024639;ENSMUSG00000004798;ENSMUSG00000035086;ENSMUSG00000031967;ENSMUSG00000020366;ENSMUSG00000030592;ENSMUSG00000014767;ENSMUSG00000028519;ENSMUSG00000040506;ENSMUSG00000002771;ENSMUSG00000005442;ENSMUSG00000020715;ENSMUSG00000042605;…	K23616+K08064+K07203+K05198+K23625+K23616+K04344+K04456+K04634+K08269+K08334+K08956+K04440+K04961+K03120+K20054+K17985+K05212+K20225+K08852+K23625+K09027+K17908+K05211+K05853+K05858+K14564
Metabolism	Carbohydrate metabolism	Pentose phosphate pathway	11	33	0.0525384	0.187665	ko00030	ENSMUSG00000079104;ENSMUSG00000053604;ENSMUSG00000028980;ENSMUSG00000033065;ENSMUSG00000031400;ENSMUSG00000050002;ENSMUSG00000025742;ENSMUSG00000031807;ENSMUSG00000020277;ENSMUSG00000026005;ENSMUSG00000029171	K00948+K01807+K13937+K00850+K00036+K00851+K00948+K01057+K00850+K01783+K15779
Human Diseases	Endocrine and metabolic diseases	Insulin resistance	30	112	0.0529194	0.187665	ko04931	ENSMUSG00000022812;ENSMUSG00000021025;ENSMUSG00000033871;ENSMUSG00000045038;ENSMUSG00000033083;ENSMUSG00000028518;ENSMUSG00000028991;ENSMUSG00000024122;ENSMUSG00000032715;ENSMUSG00000021948;ENSMUSG00000031309;ENSMUSG00000031537;ENSMUSG00000004056;ENSMUSG00000053113;ENSMUSG00000028163;ENSMUSG00000020363;ENSMUSG00000020366;ENSMUSG00000038894;ENSMUSG00000033295;ENSMUSG00000034160;ENSMUSG00000029992;…	K03083+K04734+K17962+K18050+K17902+K07198+K07203+K06276+K19518+K06068+K04373+K07209+K04456+K04696+K02580+K00820+K04440+K07187+K05695+K09667+K00820+K07189+K08745+K09048+K07200+K07199+K09048+K07191+K07293+K09113
Genetic Information Processing	Replication and repair	DNA replication	12	37	0.0535261	0.187665	ko03030	ENSMUSG00000020630;ENSMUSG00000024742;ENSMUSG00000028884;ENSMUSG00000022881;ENSMUSG00000026355;ENSMUSG00000024833;ENSMUSG00000005410;ENSMUSG00000012483;ENSMUSG00000029191;ENSMUSG00000029730;ENSMUSG00000020471;ENSMUSG00000027342	K03469+K04799+K10739+K10755+K02542+K02321+K02209+K10740+K10754+K02210+K02328+K04802
Human Diseases	Cardiovascular diseases	Arrhythmogenic right ventricular cardiomyopathy (ARVC)	22	78	0.0540104	0.187665	ko05412	ENSMUSG00000024304;ENSMUSG00000044393;ENSMUSG00000020882;ENSMUSG00000030376;ENSMUSG00000055799;ENSMUSG00000025321;ENSMUSG00000063063;ENSMUSG00000001964;ENSMUSG00000053395;ENSMUSG00000079055;ENSMUSG00000022817;ENSMUSG00000062825;ENSMUSG00000025809;ENSMUSG00000000782;ENSMUSG00000051331;ENSMUSG00000039115;ENSMUSG00000006932;ENSMUSG00000020723;ENSMUSG00000027087;ENSMUSG00000029580;ENSMUSG00000020788;…	K06736+K07597+K04862+K05849+K04490+K06591+K05691+K12569+K04873+K05849+K06588+K05692+K05719+K02620+K04850+K06585+K02105+K04869+K06487+K05692+K05853+K04865
Metabolism	Glycan biosynthesis and metabolism	Other types of O-glycan biosynthesis	14	45	0.0540164	0.187665	ko00514	ENSMUSG00000031608;ENSMUSG00000046020;ENSMUSG00000090035;ENSMUSG00000022885;ENSMUSG00000030074;ENSMUSG00000047434;ENSMUSG00000051950;ENSMUSG00000033316;ENSMUSG00000028541;ENSMUSG00000028538;ENSMUSG00000034160;ENSMUSG00000034807;ENSMUSG00000020520;ENSMUSG00000060988	K00710+K03691+K00710+K00778+K13676+K23800+K13675+K00710+K07967+K00781+K09667+K11703+K00710+K00710
Cellular Processes	Transport and catabolism	Autophagy - animal	39	152	0.0562866	0.193557	ko04140	ENSMUSG00000028518;ENSMUSG00000016534;ENSMUSG00000028991;ENSMUSG00000024122;ENSMUSG00000031447;ENSMUSG00000005469;ENSMUSG00000007659;ENSMUSG00000021948;ENSMUSG00000063065;ENSMUSG00000032905;ENSMUSG00000002496;ENSMUSG00000021109;ENSMUSG00000005533;ENSMUSG00000004056;ENSMUSG00000011096;ENSMUSG00000020108;ENSMUSG00000004798;ENSMUSG00000030161;ENSMUSG00000066551;ENSMUSG00000035086;ENSMUSG00000025583;…	K07198+K06528+K07203+K06276+K06528+K04345+K04570+K06068+K04371+K08336+K07207+K08268+K05087+K04456+K16184+K08270+K08269+K08341+K10802+K08334+K07204+K02158+K04440+K07187+K07901+K04382+K08337+K21249+K07208+K07298+K17985+K04427+K16186+K08341+K08852+K17907+K17908+K02833+K12650
Cellular Processes	Transport and catabolism	Peroxisome	24	87	0.057576	0.194053	ko04146	ENSMUSG00000028127;ENSMUSG00000028975;ENSMUSG00000024507;ENSMUSG00000074064;ENSMUSG00000028102;ENSMUSG00000003623;ENSMUSG00000022679;ENSMUSG00000029047;ENSMUSG00000028691;ENSMUSG00000028672;ENSMUSG00000031985;ENSMUSG00000022210;ENSMUSG00000022404;ENSMUSG00000030545;ENSMUSG00000019809;ENSMUSG00000030541;ENSMUSG00000030759;ENSMUSG00000035559;ENSMUSG00000025950;ENSMUSG00000020333;ENSMUSG00000018733;…	K05677+K13343+K12405+K01578+K13352+K05940+K13349+K13346+K13279+K01640+K00649+K11147+K13354+K13351+K13336+K00031+K13356+K13348+K00031+K01897+K13345+K13337+K13355+K00308
Cellular Processes	Cellular community - eukaryotes	Tight junction	43	170	0.0575826	0.194053	ko04530	ENSMUSG00000043079;ENSMUSG00000045038;ENSMUSG00000028518;ENSMUSG00000021636;ENSMUSG00000031078;ENSMUSG00000032058;ENSMUSG00000005469;ENSMUSG00000022052;ENSMUSG00000030516;ENSMUSG00000053062;ENSMUSG00000013076;ENSMUSG00000020536;ENSMUSG00000043091;ENSMUSG00000015143;ENSMUSG00000024048;ENSMUSG00000052397;ENSMUSG00000024290;ENSMUSG00000030403;ENSMUSG00000054808;ENSMUSG00000028059;ENSMUSG00000020366;…	K21112+K18050+K07198+K17291+K06106+K03456+K04345+K04354+K05701+K06735+K06104+K06094+K07374+K05699+K12757+K08007+K04514+K06274+K05699+K12791+K04440+K05763+K21098+K07901+K05692+K06104+K05719+K04382+K10352+K06105+K06069+K07200+K18584+K07298+K05704+K07199+K06097+K04354+K16684+K06089+K05692+K06093+K04802
Organismal Systems	Nervous system	Retrograde endocannabinoid signaling	38	148	0.0583907	0.194828	ko04723	ENSMUSG00000022820;ENSMUSG00000016427;ENSMUSG00000033938;ENSMUSG00000033174;ENSMUSG00000033981;ENSMUSG00000022610;ENSMUSG00000005469;ENSMUSG00000034656;ENSMUSG00000063065;ENSMUSG00000032562;ENSMUSG00000040048;ENSMUSG00000025204;ENSMUSG00000043004;ENSMUSG00000005580;ENSMUSG00000037152;ENSMUSG00000021764;ENSMUSG00000007653;ENSMUSG00000024639;ENSMUSG00000031748;ENSMUSG00000026032;ENSMUSG00000022840;…	K03960+K03945+K03963+K01054+K05198+K04441+K04345+K04344+K04371+K04630+K03966+K03964+K07826+K08049+K03967+K03937+K05181+K04634+K04534+K03959+K08045+K04536+K03949+K04440+K04630+K04347+K03934+K03954+K04441+K03958+K04850+K04545+K15291+K05186+K05181+K04537+K05858+K03936
Human Diseases	Cancers	Small cell lung cancer	26	96	0.060512	0.199927	ko05222	ENSMUSG00000021025;ENSMUSG00000039656;ENSMUSG00000026478;ENSMUSG00000016477;ENSMUSG00000062248;ENSMUSG00000002900;ENSMUSG00000007659;ENSMUSG00000015647;ENSMUSG00000031537;ENSMUSG00000004056;ENSMUSG00000063694;ENSMUSG00000022105;ENSMUSG00000004221;ENSMUSG00000028163;ENSMUSG00000018983;ENSMUSG00000059436;ENSMUSG00000054115;ENSMUSG00000031502;ENSMUSG00000031503;ENSMUSG00000097327;ENSMUSG00000057789;…	K04734+K08525+K05635+K06620+K02219+K05636+K04570+K06240+K07209+K04456+K08738+K06618+K07210+K02580+K09389+K04453+K03875+K06237+K06237+K02091+K14021+K05719+K06626+K04399+K06487+K06626
Metabolism	Metabolism of other amino acids	Selenocompound metabolism	6	15	0.0625079	0.204065	ko00450	ENSMUSG00000026662;ENSMUSG00000046994;ENSMUSG00000075704;ENSMUSG00000026307;ENSMUSG00000020250;ENSMUSG00000063179	K01008+K01874+K22182+K01763+K22182+K10837
Organismal Systems	Endocrine system	Renin secretion	21	75	0.0629755	0.204065	ko04924	ENSMUSG00000035283;ENSMUSG00000039942;ENSMUSG00000031616;ENSMUSG00000049115;ENSMUSG00000005469;ENSMUSG00000001175;ENSMUSG00000099269;ENSMUSG00000032562;ENSMUSG00000019370;ENSMUSG00000024639;ENSMUSG00000029778;ENSMUSG00000028161;ENSMUSG00000022840;ENSMUSG00000057614;ENSMUSG00000063142;ENSMUSG00000030671;ENSMUSG00000042429;ENSMUSG00000051331;ENSMUSG00000041624;ENSMUSG00000051177;ENSMUSG00000027523	K04141+K04261+K04197+K04166+K04345+K02183+K02183+K04630+K02183+K04634+K04587+K04348+K08045+K04630+K04936+K13296+K04265+K04850+K12318+K05858+K04632
Cellular Processes	Transport and catabolism	Autophagy - other eukaryotes	11	34	0.064059	0.205599	ko04136	ENSMUSG00000028991;ENSMUSG00000032905;ENSMUSG00000004798;ENSMUSG00000030161;ENSMUSG00000035086;ENSMUSG00000025583;ENSMUSG00000020349;ENSMUSG00000030314;ENSMUSG00000018567;ENSMUSG00000033124;ENSMUSG00000029578	K07203+K08336+K08269+K08341+K08334+K07204+K04382+K08337+K08341+K17907+K17908
Organismal Systems	Endocrine system	Relaxin signaling pathway	35	137	0.0712839	0.226629	ko04926	ENSMUSG00000021025;ENSMUSG00000002603;ENSMUSG00000022610;ENSMUSG00000005469;ENSMUSG00000034801;ENSMUSG00000015461;ENSMUSG00000063065;ENSMUSG00000032562;ENSMUSG00000004056;ENSMUSG00000043004;ENSMUSG00000005580;ENSMUSG00000028163;ENSMUSG00000031748;ENSMUSG00000053368;ENSMUSG00000022840;ENSMUSG00000029064;ENSMUSG00000020366;ENSMUSG00000057614;ENSMUSG00000031502;ENSMUSG00000031503;ENSMUSG00000036402;…	K04734+K13375+K04441+K04345+K03099+K09049+K04371+K04630+K04456+K07826+K08049+K02580+K04534+K04307+K08045+K04536+K04440+K04630+K06237+K06237+K04347+K03099+K05448+K04441+K09048+K17447+K04450+K05704+K04545+K09048+K04439+K02833+K04537+K05858+K04632
Genetic Information Processing	Replication and repair	Base excision repair	11	35	0.0771028	0.24146	ko03410	ENSMUSG00000036061;ENSMUSG00000023249;ENSMUSG00000041429;ENSMUSG00000020287;ENSMUSG00000024742;ENSMUSG00000035960;ENSMUSG00000066551;ENSMUSG00000029591;ENSMUSG00000030322;ENSMUSG00000020471;ENSMUSG00000027342	K10800+K10798+K10773+K03652+K04799+K10771+K10802+K03648+K10801+K02328+K04802
Metabolism	Global and overview maps	Biosynthesis of amino acids	22	81	0.0773819	0.24146	ko01230	ENSMUSG00000062070;ENSMUSG00000079104;ENSMUSG00000053604;ENSMUSG00000002010;ENSMUSG00000026473;ENSMUSG00000059040;ENSMUSG00000024892;ENSMUSG00000011752;ENSMUSG00000031700;ENSMUSG00000033065;ENSMUSG00000021125;ENSMUSG00000017713;ENSMUSG00000053398;ENSMUSG00000005683;ENSMUSG00000025742;ENSMUSG00000022477;ENSMUSG00000030541;ENSMUSG00000025140;ENSMUSG00000020277;ENSMUSG00000025950;ENSMUSG00000026005;…	K00927+K00948+K01807+K00030+K01915+K01689+K01958+K01834+K00814+K00850+K01476+K01620+K00058+K01647+K00948+K01681+K00031+K00286+K00850+K00031+K01783+K01681
Environmental Information Processing	Signal transduction	VEGF signaling pathway	17	60	0.0802551	0.246612	ko04370	ENSMUSG00000032577;ENSMUSG00000022610;ENSMUSG00000063065;ENSMUSG00000033852;ENSMUSG00000034330;ENSMUSG00000004056;ENSMUSG00000028161;ENSMUSG00000024959;ENSMUSG00000023951;ENSMUSG00000053436;ENSMUSG00000020312;ENSMUSG00000057342;ENSMUSG00000027646;ENSMUSG00000028914;ENSMUSG00000004951;ENSMUSG00000025499;ENSMUSG00000027544	K04444+K04441+K04371+K16342+K05859+K04456+K04348+K02158+K05448+K04441+K17447+K04718+K05704+K04399+K04455+K02833+K17332
Human Diseases	Cancers	Colorectal cancer	24	90	0.0804965	0.246612	ko05210	ENSMUSG00000022812;ENSMUSG00000005370;ENSMUSG00000005871;ENSMUSG00000040760;ENSMUSG00000028991;ENSMUSG00000002603;ENSMUSG00000034801;ENSMUSG00000063065;ENSMUSG00000055799;ENSMUSG00000002083;ENSMUSG00000004056;ENSMUSG00000063694;ENSMUSG00000008859;ENSMUSG00000024959;ENSMUSG00000020366;ENSMUSG00000001127;ENSMUSG00000057789;ENSMUSG00000024241;ENSMUSG00000000782;ENSMUSG00000029378;ENSMUSG00000006932;…	K03083+K08737+K02085+K08733+K07203+K13375+K03099+K04371+K04490+K10132+K04456+K08738+K07834+K02158+K04440+K08845+K14021+K03099+K02620+K09782+K02105+K04399+K16341+K02833
Cellular Processes	Cell growth and death	p53 signaling pathway	20	73	0.0827772	0.251315	ko04115	ENSMUSG00000020649;ENSMUSG00000019942;ENSMUSG00000062762;ENSMUSG00000007659;ENSMUSG00000034730;ENSMUSG00000002496;ENSMUSG00000002083;ENSMUSG00000063694;ENSMUSG00000029026;ENSMUSG00000064326;ENSMUSG00000097327;ENSMUSG00000036840;ENSMUSG00000027663;ENSMUSG00000004446;ENSMUSG00000034165;ENSMUSG00000029385;ENSMUSG00000028212;ENSMUSG00000020525;ENSMUSG00000028914;ENSMUSG00000002068	K10808+K02087+K10134+K04570+K04596+K07207+K10132+K08738+K10148+K22744+K02091+K04506+K10137+K04726+K10152+K10146+K06626+K10147+K04399+K06626
Metabolism	Global and overview maps	2-Oxocarboxylic acid metabolism	7	20	0.088849	0.267148	ko01210	ENSMUSG00000002010;ENSMUSG00000031700;ENSMUSG00000005683;ENSMUSG00000022477;ENSMUSG00000030541;ENSMUSG00000025950;ENSMUSG00000028405	K00030+K00814+K01647+K01681+K00031+K00031+K01681
Metabolism	Glycan biosynthesis and metabolism	Various types of N-glycan biosynthesis	12	40	0.0903705	0.267148	ko00513	ENSMUSG00000030062;ENSMUSG00000043998;ENSMUSG00000032116;ENSMUSG00000024085;ENSMUSG00000021065;ENSMUSG00000003746;ENSMUSG00000028541;ENSMUSG00000028538;ENSMUSG00000028757;ENSMUSG00000032437;ENSMUSG00000041372;ENSMUSG00000055629	K12666+K00736+K07151+K01231+K00717+K01230+K07967+K00781+K12670+K07151+K09656+K09657
Metabolism	Carbohydrate metabolism	Pyruvate metabolism	12	40	0.0903705	0.267148	ko00620	ENSMUSG00000000168;ENSMUSG00000020664;ENSMUSG00000024892;ENSMUSG00000060923;ENSMUSG00000010025;ENSMUSG00000023832;ENSMUSG00000007833;ENSMUSG00000024026;ENSMUSG00000026687;ENSMUSG00000063229;ENSMUSG00000026526;ENSMUSG00000027452	K00627+K00382+K01958+K01512+K00128+K00626+K00128+K01759+K00149+K00016+K01679+K01895
Organismal Systems	Excretory system	Endocrine and other factor-regulated calcium reabsorption	17	61	0.0912952	0.267535	ko04961	ENSMUSG00000005469;ENSMUSG00000047547;ENSMUSG00000030376;ENSMUSG00000008036;ENSMUSG00000019943;ENSMUSG00000005580;ENSMUSG00000024639;ENSMUSG00000079055;ENSMUSG00000033335;ENSMUSG00000030302;ENSMUSG00000004771;ENSMUSG00000040907;ENSMUSG00000047126;ENSMUSG00000026825;ENSMUSG00000002957;ENSMUSG00000051177;ENSMUSG00000027523	K04345+K04645+K05849+K11827+K05850+K08049+K04634+K05849+K23484+K05850+K07904+K01539+K04646+K01528+K11824+K05858+K04632
Human Diseases	Neurodegenerative diseases	Amyotrophic lateral sclerosis (ALS)	16	57	0.0942019	0.273604	ko05014	ENSMUSG00000022365;ENSMUSG00000002307;ENSMUSG00000033981;ENSMUSG00000022610;ENSMUSG00000007659;ENSMUSG00000022054;ENSMUSG00000063694;ENSMUSG00000018932;ENSMUSG00000028161;ENSMUSG00000024959;ENSMUSG00000053436;ENSMUSG00000004446;ENSMUSG00000002771;ENSMUSG00000028914;ENSMUSG00000020623;ENSMUSG00000020734	K11519+K02308+K05198+K04441+K04570+K04573+K08738+K04432+K04348+K02158+K04441+K04726+K05212+K04399+K04433+K05211
Organismal Systems	Immune system	Platelet activation	32	127	0.0949903	0.273604	ko04611	ENSMUSG00000052920;ENSMUSG00000022610;ENSMUSG00000005469;ENSMUSG00000019843;ENSMUSG00000063065;ENSMUSG00000033852;ENSMUSG00000032562;ENSMUSG00000058230;ENSMUSG00000034330;ENSMUSG00000004056;ENSMUSG00000001930;ENSMUSG00000005580;ENSMUSG00000024639;ENSMUSG00000019907;ENSMUSG00000024048;ENSMUSG00000024290;ENSMUSG00000030403;ENSMUSG00000048376;ENSMUSG00000022840;ENSMUSG00000057614;ENSMUSG00000062825;…	K07376+K04441+K04345+K05703+K04371+K16342+K04630+K05732+K05859+K04456+K03900+K08049+K04634+K06270+K12757+K04514+K06274+K03914+K08045+K04630+K05692+K05719+K04441+K06069+K05704+K05854+K12318+K04639+K05692+K05858+K04632+K04350
Organismal Systems	Aging	Longevity regulating pathway - mammal	24	92	0.0987902	0.282138	ko04211	ENSMUSG00000028518;ENSMUSG00000040760;ENSMUSG00000028991;ENSMUSG00000005469;ENSMUSG00000015461;ENSMUSG00000002496;ENSMUSG00000005533;ENSMUSG00000004056;ENSMUSG00000005580;ENSMUSG00000011096;ENSMUSG00000028163;ENSMUSG00000022840;ENSMUSG00000025583;ENSMUSG00000038894;ENSMUSG00000031490;ENSMUSG00000038648;ENSMUSG00000028945;ENSMUSG00000028944;ENSMUSG00000027104;ENSMUSG00000003068;ENSMUSG00000029513;…	K07198+K08733+K07203+K04345+K09049+K07207+K05087+K04456+K08049+K16184+K02580+K08045+K07204+K07187+K07205+K09048+K07208+K07200+K04450+K07298+K07199+K09048+K11420+K02833
Metabolism	Metabolism of other amino acids	Phosphonate and phosphinate metabolism	3	6	0.100342	0.284162	ko00440	ENSMUSG00000005615;ENSMUSG00000025137;ENSMUSG00000040774	K00968+K00967+K13644
Cellular Processes	Cellular community - eukaryotes	Signaling pathways regulating pluripotency of stem cells	35	142	0.107493	0.301875	ko04550	ENSMUSG00000022812;ENSMUSG00000038518;ENSMUSG00000031681;ENSMUSG00000005871;ENSMUSG00000031383;ENSMUSG00000009900;ENSMUSG00000022610;ENSMUSG00000015697;ENSMUSG00000054252;ENSMUSG00000063065;ENSMUSG00000030093;ENSMUSG00000003233;ENSMUSG00000049791;ENSMUSG00000023443;ENSMUSG00000005533;ENSMUSG00000004056;ENSMUSG00000067860;ENSMUSG00000036904;ENSMUSG00000029249;ENSMUSG00000041324;ENSMUSG00000029071;…	K03083+K11478+K04676+K02085+K18498+K00312+K04441+K11421+K05094+K04371+K00572+K02353+K02354+K18491+K05087+K04456+K18487+K02375+K09222+K04667+K02353+K02620+K04441+K02235+K05093+K00312+K09301+K00444+K13596+K10177+K02105+K00445+K02842+K02833+K13568
Human Diseases	Endocrine and metabolic diseases	Type II diabetes mellitus	14	50	0.114354	0.318491	ko04930	ENSMUSG00000045038;ENSMUSG00000028991;ENSMUSG00000021948;ENSMUSG00000034656;ENSMUSG00000063065;ENSMUSG00000031537;ENSMUSG00000020027;ENSMUSG00000053113;ENSMUSG00000038037;ENSMUSG00000020366;ENSMUSG00000038894;ENSMUSG00000051331;ENSMUSG00000018566;ENSMUSG00000041798	K18050+K07203+K06068+K04344+K04371+K07209+K04695+K04696+K04694+K04440+K07187+K04850+K07191+K12407
Human Diseases	Cancers	Glioma	20	76	0.115418	0.318819	ko05214	ENSMUSG00000028991;ENSMUSG00000016477;ENSMUSG00000034801;ENSMUSG00000063065;ENSMUSG00000001175;ENSMUSG00000099269;ENSMUSG00000034330;ENSMUSG00000005533;ENSMUSG00000004056;ENSMUSG00000019370;ENSMUSG00000022105;ENSMUSG00000021820;ENSMUSG00000018983;ENSMUSG00000000489;ENSMUSG00000001127;ENSMUSG00000097327;ENSMUSG00000057789;ENSMUSG00000024241;ENSMUSG00000020312;ENSMUSG00000025499	K07203+K06620+K03099+K04371+K02183+K02183+K05859+K05087+K04456+K02183+K06618+K04515+K09389+K17386+K08845+K02091+K14021+K03099+K17447+K02833
Organismal Systems	Endocrine system	Oxytocin signaling pathway	38	157	0.119171	0.322562	ko04921	ENSMUSG00000028518;ENSMUSG00000022951;ENSMUSG00000020882;ENSMUSG00000005469;ENSMUSG00000063065;ENSMUSG00000001175;ENSMUSG00000099269;ENSMUSG00000033852;ENSMUSG00000032562;ENSMUSG00000019370;ENSMUSG00000005580;ENSMUSG00000042529;ENSMUSG00000024639;ENSMUSG00000053395;ENSMUSG00000001034;ENSMUSG00000019907;ENSMUSG00000024290;ENSMUSG00000021820;ENSMUSG00000028161;ENSMUSG00000031748;ENSMUSG00000022840;…	K07198+K17901+K04862+K04345+K04371+K02183+K02183+K16342+K04630+K02183+K08049+K05005+K04634+K04873+K04464+K06270+K04514+K04515+K04348+K04534+K08045+K04961+K04630+K05692+K12329+K07200+K04850+K05704+K07199+K12318+K04869+K08292+K05692+K02833+K17332+K05858+K04632+K04865
Organismal Systems	Nervous system	GABAergic synapse	24	94	0.11957	0.322562	ko04727	ENSMUSG00000026473;ENSMUSG00000005469;ENSMUSG00000034656;ENSMUSG00000032562;ENSMUSG00000023169;ENSMUSG00000043004;ENSMUSG00000005580;ENSMUSG00000007653;ENSMUSG00000030161;ENSMUSG00000031748;ENSMUSG00000022840;ENSMUSG00000029064;ENSMUSG00000057614;ENSMUSG00000036402;ENSMUSG00000030310;ENSMUSG00000051331;ENSMUSG00000027646;ENSMUSG00000038607;ENSMUSG00000024462;ENSMUSG00000018567;ENSMUSG00000039809;…	K01915+K04345+K04344+K04630+K14990+K07826+K08049+K05181+K08341+K04534+K08045+K04536+K04630+K04347+K05034+K04850+K05704+K04545+K04615+K08341+K04615+K05186+K05181+K04537
Human Diseases	Cancers	Endometrial cancer	16	59	0.120572	0.322562	ko05213	ENSMUSG00000022812;ENSMUSG00000005871;ENSMUSG00000024122;ENSMUSG00000034801;ENSMUSG00000063065;ENSMUSG00000055799;ENSMUSG00000063063;ENSMUSG00000004056;ENSMUSG00000024959;ENSMUSG00000001127;ENSMUSG00000057789;ENSMUSG00000024241;ENSMUSG00000000782;ENSMUSG00000006932;ENSMUSG00000028914;ENSMUSG00000025499	K03083+K02085+K06276+K03099+K04371+K04490+K05691+K04456+K02158+K08845+K14021+K03099+K02620+K02105+K04399+K02833
Organismal Systems	Endocrine system	Aldosterone synthesis and secretion	26	103	0.120602	0.322562	ko04925	ENSMUSG00000045038;ENSMUSG00000049115;ENSMUSG00000005469;ENSMUSG00000015461;ENSMUSG00000001175;ENSMUSG00000099269;ENSMUSG00000019943;ENSMUSG00000019370;ENSMUSG00000002688;ENSMUSG00000005580;ENSMUSG00000024639;ENSMUSG00000023027;ENSMUSG00000021820;ENSMUSG00000022840;ENSMUSG00000022416;ENSMUSG00000024070;ENSMUSG00000030302;ENSMUSG00000038648;ENSMUSG00000051331;ENSMUSG00000027104;ENSMUSG00000040907;…	K18050+K04166+K04345+K09049+K02183+K02183+K05850+K02183+K06070+K08049+K04634+K09053+K04515+K08045+K04856+K06070+K05850+K09048+K04850+K04450+K01539+K09048+K07188+K05858+K04632+K08558
Human Diseases	Substance dependence	Amphetamine addiction	18	68	0.124889	0.325418	ko05031	ENSMUSG00000033981;ENSMUSG00000005469;ENSMUSG00000015461;ENSMUSG00000001175;ENSMUSG00000099269;ENSMUSG00000019370;ENSMUSG00000003545;ENSMUSG00000021820;ENSMUSG00000028161;ENSMUSG00000022840;ENSMUSG00000038648;ENSMUSG00000051331;ENSMUSG00000027104;ENSMUSG00000002771;ENSMUSG00000027230;ENSMUSG00000007207;ENSMUSG00000020734;ENSMUSG00000027523	K05198+K04345+K09049+K02183+K02183+K02183+K09029+K04515+K04348+K08045+K09048+K04850+K04450+K05212+K09048+K04560+K05211+K04632
Human Diseases	Cancers	Non-small cell lung cancer	18	68	0.124889	0.325418	ko05223	ENSMUSG00000039656;ENSMUSG00000024122;ENSMUSG00000016477;ENSMUSG00000034801;ENSMUSG00000063065;ENSMUSG00000034330;ENSMUSG00000004056;ENSMUSG00000022105;ENSMUSG00000055471;ENSMUSG00000018983;ENSMUSG00000024959;ENSMUSG00000001127;ENSMUSG00000097327;ENSMUSG00000057789;ENSMUSG00000024241;ENSMUSG00000018209;ENSMUSG00000028914;ENSMUSG00000025499	K08525+K06276+K06620+K03099+K04371+K05859+K04456+K06618+K05119+K09389+K02158+K08845+K02091+K14021+K03099+K04411+K04399+K02833
Metabolism	Amino acid metabolism	Alanine, aspartate and glutamate metabolism	11	38	0.125532	0.325418	ko00250	ENSMUSG00000015961;ENSMUSG00000035936;ENSMUSG00000026473;ENSMUSG00000022751;ENSMUSG00000024654;ENSMUSG00000031700;ENSMUSG00000021794;ENSMUSG00000020363;ENSMUSG00000022407;ENSMUSG00000029992;ENSMUSG00000048899	K01939+K00139+K01915+K13566+K13051+K00814+K00261+K00820+K01756+K00820+K18311
Human Diseases	Cancers	Thyroid cancer	11	38	0.125532	0.325418	ko05216	ENSMUSG00000039656;ENSMUSG00000063065;ENSMUSG00000055799;ENSMUSG00000048701;ENSMUSG00000056234;ENSMUSG00000057789;ENSMUSG00000000782;ENSMUSG00000027940;ENSMUSG00000006932;ENSMUSG00000006005;ENSMUSG00000025499	K08525+K04371+K04490+K09288+K09289+K14021+K02620+K09290+K02105+K09291+K02833
Environmental Information Processing	Signal transduction	ErbB signaling pathway	22	86	0.129749	0.32983	ko04012	ENSMUSG00000022812;ENSMUSG00000006134;ENSMUSG00000028991;ENSMUSG00000034801;ENSMUSG00000063065;ENSMUSG00000026596;ENSMUSG00000034330;ENSMUSG00000004056;ENSMUSG00000034342;ENSMUSG00000021820;ENSMUSG00000024959;ENSMUSG00000020366;ENSMUSG00000032475;ENSMUSG00000031490;ENSMUSG00000001127;ENSMUSG00000024241;ENSMUSG00000020312;ENSMUSG00000029378;ENSMUSG00000027646;ENSMUSG00000066877;ENSMUSG00000025499;…	K03083+K04438+K07203+K03099+K04371+K08887+K05859+K04456+K04707+K04515+K02158+K04440+K07365+K07205+K08845+K03099+K17447+K09782+K05704+K19862+K02833+K05735
Organismal Systems	Endocrine system	Glucagon signaling pathway	26	104	0.131447	0.32983	ko04922	ENSMUSG00000028518;ENSMUSG00000037112;ENSMUSG00000005469;ENSMUSG00000001175;ENSMUSG00000099269;ENSMUSG00000011752;ENSMUSG00000036879;ENSMUSG00000004056;ENSMUSG00000019370;ENSMUSG00000033065;ENSMUSG00000024639;ENSMUSG00000021820;ENSMUSG00000028161;ENSMUSG00000109324;ENSMUSG00000030671;ENSMUSG00000020277;ENSMUSG00000038648;ENSMUSG00000028944;ENSMUSG00000027104;ENSMUSG00000024042;ENSMUSG00000029513;…	K07198+K16311+K04345+K02183+K02183+K01834+K07190+K04456+K02183+K00850+K04634+K04515+K04348+K11434+K13296+K00850+K09048+K07200+K04450+K19008+K07199+K09048+K00016+K12407+K05858+K04632
Metabolism	Carbohydrate metabolism	Ascorbate and aldarate metabolism	9	30	0.132087	0.32983	ko00053	ENSMUSG00000010025;ENSMUSG00000090124;ENSMUSG00000090145;ENSMUSG00000054545;ENSMUSG00000089943;ENSMUSG00000090171;ENSMUSG00000089960;ENSMUSG00000007833;ENSMUSG00000026687	K00128+K00699+K00699+K00699+K00699+K00699+K00699+K00128+K00149
Human Diseases	Drug resistance	Antifolate resistance	9	30	0.132087	0.32983	ko01523	ENSMUSG00000023088;ENSMUSG00000032849;ENSMUSG00000031537;ENSMUSG00000004221;ENSMUSG00000028163;ENSMUSG00000001436;ENSMUSG00000026192;ENSMUSG00000025747;ENSMUSG00000020865	K05665+K05673+K07209+K07210+K02580+K14609+K00602+K00560+K05667
Metabolism	Nucleotide metabolism	Pyrimidine metabolism	16	60	0.135233	0.32983	ko00240	ENSMUSG00000033308;ENSMUSG00000020649;ENSMUSG00000031730;ENSMUSG00000031562;ENSMUSG00000022615;ENSMUSG00000025041;ENSMUSG00000021236;ENSMUSG00000022814;ENSMUSG00000028633;ENSMUSG00000026575;ENSMUSG00000054958;ENSMUSG00000025747;ENSMUSG00000002550;ENSMUSG00000020857;ENSMUSG00000033068;ENSMUSG00000026839	K00207+K10808+K00254+K01493+K00758+K01081+K01511+K13421+K01937+K00940+K01081+K00560+K00876+K00940+K01511+K00757
Organismal Systems	Endocrine system	Regulation of lipolysis in adipocyte	16	60	0.135233	0.32983	ko04923	ENSMUSG00000035283;ENSMUSG00000033174;ENSMUSG00000052920;ENSMUSG00000005469;ENSMUSG00000032562;ENSMUSG00000004056;ENSMUSG00000005580;ENSMUSG00000022840;ENSMUSG00000030546;ENSMUSG00000057614;ENSMUSG00000038894;ENSMUSG00000030671;ENSMUSG00000042429;ENSMUSG00000003123;ENSMUSG00000025509;ENSMUSG00000027523	K04141+K01054+K07376+K04345+K04630+K04456+K08049+K08045+K08768+K04630+K07187+K13296+K04265+K07188+K16816+K04632
Metabolism	Metabolism of cofactors and vitamins	Pantothenate and CoA biosynthesis	6	18	0.135758	0.32983	ko00770	ENSMUSG00000033308;ENSMUSG00000033610;ENSMUSG00000063849;ENSMUSG00000029056;ENSMUSG00000028636;ENSMUSG00000056880	K00207+K09680+K01598+K09680+K01922+K18966
Environmental Information Processing	Signal transduction	MAPK signaling pathway - fly	6	18	0.135758	0.32983	ko04013	ENSMUSG00000039087;ENSMUSG00000020954;ENSMUSG00000042724;ENSMUSG00000066232;ENSMUSG00000024077;ENSMUSG00000027692	K20210+K17608+K04417+K20223+K17608+K08840
Metabolism	Lipid metabolism	Steroid biosynthesis	7	22	0.136043	0.32983	ko00100	ENSMUSG00000001467;ENSMUSG00000024781;ENSMUSG00000031604;ENSMUSG00000004880;ENSMUSG00000032018;ENSMUSG00000024799;ENSMUSG00000058454	K05917+K01052+K07750+K19532+K00227+K00222+K00213
Metabolism	Global and overview maps	Fatty acid metabolism	16	61	0.150855	0.360554	ko01212	ENSMUSG00000048755;ENSMUSG00000031708;ENSMUSG00000028607;ENSMUSG00000024507;ENSMUSG00000021696;ENSMUSG00000031641;ENSMUSG00000010663;ENSMUSG00000038754;ENSMUSG00000023832;ENSMUSG00000006390;ENSMUSG00000021786;ENSMUSG00000033629;ENSMUSG00000025153;ENSMUSG00000020333;ENSMUSG00000030861;ENSMUSG00000027195	K00645+K10258+K08766+K12405+K10250+K11539+K10224+K10248+K00626+K10247+K09458+K10703+K00665+K01897+K09478+K10251
Environmental Information Processing	Signal transduction	Hedgehog signaling pathway	16	61	0.150855	0.360554	ko04340	ENSMUSG00000022812;ENSMUSG00000024576;ENSMUSG00000022687;ENSMUSG00000064325;ENSMUSG00000029686;ENSMUSG00000005469;ENSMUSG00000025407;ENSMUSG00000022517;ENSMUSG00000052957;ENSMUSG00000022433;ENSMUSG00000021466;ENSMUSG00000028681;ENSMUSG00000001761;ENSMUSG00000018395;ENSMUSG00000032384;ENSMUSG00000060216	K03083+K08957+K20020+K06231+K03347+K04345+K16797+K10604+K06232+K08960+K06225+K11101+K06226+K10394+K08958+K04439
Metabolism	Carbohydrate metabolism	Glyoxylate and dicarboxylate metabolism	9	31	0.154671	0.366209	ko00630	ENSMUSG00000024827;ENSMUSG00000026473;ENSMUSG00000020664;ENSMUSG00000034424;ENSMUSG00000005683;ENSMUSG00000023832;ENSMUSG00000022477;ENSMUSG00000028405;ENSMUSG00000027452	K00281+K01915+K00382+K02437+K01647+K00626+K01681+K01681+K01895
Human Diseases	Substance dependence	Morphine addiction	24	97	0.155394	0.366209	ko05032	ENSMUSG00000003228;ENSMUSG00000005469;ENSMUSG00000034656;ENSMUSG00000032562;ENSMUSG00000021699;ENSMUSG00000074886;ENSMUSG00000043004;ENSMUSG00000005580;ENSMUSG00000007653;ENSMUSG00000031748;ENSMUSG00000022840;ENSMUSG00000029064;ENSMUSG00000057614;ENSMUSG00000036402;ENSMUSG00000030671;ENSMUSG00000042429;ENSMUSG00000038607;ENSMUSG00000024462;ENSMUSG00000039809;ENSMUSG00000060216;ENSMUSG00000055026;…	K08291+K04345+K04344+K04630+K13293+K08291+K07826+K08049+K05181+K04534+K08045+K04536+K04630+K04347+K13296+K04265+K04545+K04615+K04615+K04439+K05186+K05181+K04537+K04632
Cellular Processes	Cell growth and death	Cellular senescence	42	180	0.160707	0.376098	ko04218	ENSMUSG00000057236;ENSMUSG00000028991;ENSMUSG00000002603;ENSMUSG00000031633;ENSMUSG00000027715;ENSMUSG00000016477;ENSMUSG00000022610;ENSMUSG00000019942;ENSMUSG00000063065;ENSMUSG00000001175;ENSMUSG00000002496;ENSMUSG00000099269;ENSMUSG00000008892;ENSMUSG00000004056;ENSMUSG00000019370;ENSMUSG00000022105;ENSMUSG00000018932;ENSMUSG00000021127;ENSMUSG00000031666;ENSMUSG00000028163;ENSMUSG00000028161;…	K10752+K07203+K13375+K05863+K06627+K06620+K04441+K02087+K04371+K02183+K07207+K02183+K15041+K04456+K02183+K06618+K04432+K18753+K16332+K02580+K04348+K21775+K04682+K09389+K06751+K07205+K02091+K06645+K05862+K18753+K04973+K04441+K07208+K10152+K06626+K10867+K21769+K04982+K04433+K02833+K06626+K17332
Human Diseases	Infectious diseases	Shigellosis	6	19	0.166414	0.386084	ko05131	ENSMUSG00000022674;ENSMUSG00000046352;ENSMUSG00000029276;ENSMUSG00000029836;ENSMUSG00000075415;ENSMUSG00000078923	K10704+K07621+K23345+K11586+K20121+K10704
Human Diseases	Infectious diseases	Kaposi sarcoma-associated herpesvirus infection	50	218	0.167515	0.386084	ko05167	ENSMUSG00000022812;ENSMUSG00000021025;ENSMUSG00000022971;ENSMUSG00000022967;ENSMUSG00000028991;ENSMUSG00000022951;ENSMUSG00000031077;ENSMUSG00000016477;ENSMUSG00000022610;ENSMUSG00000063065;ENSMUSG00000001175;ENSMUSG00000003283;ENSMUSG00000099269;ENSMUSG00000026104;ENSMUSG00000031537;ENSMUSG00000034330;ENSMUSG00000021109;ENSMUSG00000004056;ENSMUSG00000063694;ENSMUSG00000019370;ENSMUSG00000043004;…	K03083+K04734+K05131+K05130+K07203+K17901+K02373+K06620+K04441+K04371+K02183+K08893+K02183+K11220+K07209+K05859+K08268+K04456+K08738+K02183+K07826+K06618+K07210+K08341+K02580+K08334+K04348+K04536+K09389+K06751+K04440+K17386+K04347+K02091+K14021+K05448+K03171+K04441+K05704+K04545+K04726+K05854+K02105+K08341+K04399+K04433+K02833+K12365+K04537+K17332
Organismal Systems	Endocrine system	Adipocytokine signaling pathway	18	71	0.169018	0.386084	ko04920	ENSMUSG00000021025;ENSMUSG00000028518;ENSMUSG00000039656;ENSMUSG00000028991;ENSMUSG00000031537;ENSMUSG00000004056;ENSMUSG00000004221;ENSMUSG00000053113;ENSMUSG00000028163;ENSMUSG00000020366;ENSMUSG00000038894;ENSMUSG00000031887;ENSMUSG00000028944;ENSMUSG00000020333;ENSMUSG00000003068;ENSMUSG00000029513;ENSMUSG00000018566;ENSMUSG00000043733	K04734+K07198+K08525+K07203+K07209+K04456+K07210+K04696+K02580+K04440+K07187+K03171+K07200+K01897+K07298+K07199+K07191+K07293
Human Diseases	Drug resistance	EGFR tyrosine kinase inhibitor resistance	20	80	0.169556	0.386084	ko01521	ENSMUSG00000022812;ENSMUSG00000028991;ENSMUSG00000034801;ENSMUSG00000007659;ENSMUSG00000054252;ENSMUSG00000063065;ENSMUSG00000034330;ENSMUSG00000005533;ENSMUSG00000004056;ENSMUSG00000024959;ENSMUSG00000000489;ENSMUSG00000031490;ENSMUSG00000001127;ENSMUSG00000024241;ENSMUSG00000023951;ENSMUSG00000020312;ENSMUSG00000030849;ENSMUSG00000027646;ENSMUSG00000027381;ENSMUSG00000025499	K03083+K07203+K03099+K04570+K05094+K04371+K05859+K05087+K04456+K02158+K17386+K07205+K08845+K03099+K05448+K17447+K05093+K05704+K16341+K02833
Organismal Systems	Nervous system	Cholinergic synapse	28	118	0.191241	0.432537	ko04725	ENSMUSG00000056258;ENSMUSG00000005469;ENSMUSG00000019843;ENSMUSG00000034656;ENSMUSG00000063065;ENSMUSG00000032562;ENSMUSG00000004056;ENSMUSG00000027577;ENSMUSG00000043004;ENSMUSG00000005580;ENSMUSG00000042529;ENSMUSG00000024639;ENSMUSG00000021820;ENSMUSG00000031748;ENSMUSG00000100241;ENSMUSG00000022840;ENSMUSG00000029064;ENSMUSG00000057614;ENSMUSG00000036402;ENSMUSG00000038648;ENSMUSG00000051331;…	K04928+K04345+K05703+K04344+K04371+K04630+K04456+K04806+K07826+K08049+K05005+K04634+K04515+K04534+K14636+K08045+K04536+K04630+K04347+K09048+K04850+K04132+K04545+K09048+K02833+K01049+K04537+K05858
Metabolism	Glycan biosynthesis and metabolism	Glycosaminoglycan biosynthesis - chondroitin sulfate / dermatan sulfate	6	20	0.199656	0.448065	ko00532	ENSMUSG00000071649;ENSMUSG00000036356;ENSMUSG00000057337;ENSMUSG00000037347;ENSMUSG00000030930;ENSMUSG00000074916	K10158+K00746+K01020+K04743+K08106+K08105
Metabolism	Metabolism of terpenoids and polyketides	Insect hormone biosynthesis	1	1	0.201239	0.448065	ko00981	ENSMUSG00000007833	K00128
Human Diseases	Infectious diseases	Hepatitis C	39	170	0.202095	0.448065	ko05160	ENSMUSG00000022812;ENSMUSG00000021025;ENSMUSG00000022971;ENSMUSG00000022967;ENSMUSG00000076432;ENSMUSG00000031077;ENSMUSG00000029613;ENSMUSG00000018965;ENSMUSG00000032058;ENSMUSG00000066800;ENSMUSG00000016477;ENSMUSG00000034801;ENSMUSG00000022052;ENSMUSG00000063065;ENSMUSG00000022285;ENSMUSG00000026104;ENSMUSG00000031537;ENSMUSG00000022336;ENSMUSG00000004056;ENSMUSG00000063694;ENSMUSG00000022105;…	K03083+K04734+K05131+K05130+K16197+K02373+K16194+K16198+K03456+K01165+K06620+K03099+K04354+K04371+K16197+K11220+K07209+K03250+K04456+K08738+K06618+K07210+K04696+K02580+K06698+K09389+K02158+K08845+K02091+K14021+K03099+K04382+K03171+K04726+K02105+K14216+K04399+K04354+K02833
Organismal Systems	Endocrine system	Insulin secretion	21	87	0.207987	0.456527	ko04911	ENSMUSG00000005469;ENSMUSG00000015461;ENSMUSG00000054477;ENSMUSG00000005580;ENSMUSG00000024639;ENSMUSG00000029778;ENSMUSG00000021820;ENSMUSG00000022840;ENSMUSG00000063142;ENSMUSG00000031840;ENSMUSG00000038648;ENSMUSG00000051331;ENSMUSG00000024027;ENSMUSG00000027104;ENSMUSG00000040907;ENSMUSG00000027230;ENSMUSG00000007207;ENSMUSG00000041798;ENSMUSG00000051177;ENSMUSG00000027273;ENSMUSG00000027523	K04345+K09049+K04943+K08049+K04634+K04587+K04515+K08045+K04936+K07882+K09048+K04850+K04581+K04450+K01539+K09048+K04560+K12407+K05858+K18211+K04632
Metabolism	Metabolism of cofactors and vitamins	Ubiquinone and other terpenoid-quinone biosynthesis	4	12	0.20862	0.456527	ko00130	ENSMUSG00000021235;ENSMUSG00000096145;ENSMUSG00000028247;ENSMUSG00000029319	K06126+K05357+K00591+K06125
Genetic Information Processing	Replication and repair	Mismatch repair	7	25	0.224546	0.488205	ko03430	ENSMUSG00000005370;ENSMUSG00000028884;ENSMUSG00000022881;ENSMUSG00000012483;ENSMUSG00000029191;ENSMUSG00000020471;ENSMUSG00000027342	K08737+K10739+K10755+K10740+K10754+K02328+K04802
Human Diseases	Cardiovascular diseases	Hypertrophic cardiomyopathy (HCM)	22	93	0.230877	0.498501	ko05410	ENSMUSG00000028518;ENSMUSG00000002603;ENSMUSG00000020882;ENSMUSG00000030376;ENSMUSG00000025321;ENSMUSG00000001964;ENSMUSG00000053395;ENSMUSG00000079055;ENSMUSG00000022817;ENSMUSG00000031799;ENSMUSG00000062825;ENSMUSG00000025809;ENSMUSG00000027940;ENSMUSG00000028944;ENSMUSG00000051331;ENSMUSG00000029513;ENSMUSG00000039115;ENSMUSG00000020723;ENSMUSG00000027087;ENSMUSG00000029580;ENSMUSG00000020788;…	K07198+K13375+K04862+K05849+K06591+K12569+K04873+K05849+K06588+K10375+K05692+K05719+K09290+K07200+K04850+K07199+K06585+K04869+K06487+K05692+K05853+K04865
Genetic Information Processing	Folding, sorting and degradation	SNARE interactions in vesicular transport	9	34	0.232239	0.498501	ko04130	ENSMUSG00000010392;ENSMUSG00000030337;ENSMUSG00000021124;ENSMUSG00000030805;ENSMUSG00000024983;ENSMUSG00000019998;ENSMUSG00000029428;ENSMUSG00000002395;ENSMUSG00000007207	K08495+K08510+K08493+K13502+K08493+K08488+K08486+K08507+K04560
Metabolism	Metabolism of cofactors and vitamins	Porphyrin and chlorophyll metabolism	11	43	0.234837	0.500885	ko00860	ENSMUSG00000026615;ENSMUSG00000032126;ENSMUSG00000090124;ENSMUSG00000090145;ENSMUSG00000054545;ENSMUSG00000089943;ENSMUSG00000090171;ENSMUSG00000089960;ENSMUSG00000001999;ENSMUSG00000062729;ENSMUSG00000030871	K14163+K01749+K00699+K00699+K00699+K00699+K00699+K00699+K00214+K00231+K01885
Organismal Systems	Digestive system	Gastric acid secretion	18	75	0.238661	0.505842	ko04971	ENSMUSG00000005469;ENSMUSG00000001175;ENSMUSG00000099269;ENSMUSG00000032562;ENSMUSG00000019370;ENSMUSG00000005580;ENSMUSG00000024639;ENSMUSG00000052397;ENSMUSG00000021820;ENSMUSG00000022840;ENSMUSG00000027562;ENSMUSG00000057614;ENSMUSG00000062825;ENSMUSG00000040907;ENSMUSG00000047904;ENSMUSG00000029580;ENSMUSG00000051177;ENSMUSG00000027523	K04345+K02183+K02183+K04630+K02183+K08049+K04634+K08007+K04515+K08045+K18245+K04630+K05692+K01539+K04218+K05692+K05858+K04632
Organismal Systems	Endocrine system	Prolactin signaling pathway	21	89	0.241468	0.508592	ko04917	ENSMUSG00000022812;ENSMUSG00000037104;ENSMUSG00000022610;ENSMUSG00000034801;ENSMUSG00000063065;ENSMUSG00000026104;ENSMUSG00000020027;ENSMUSG00000004056;ENSMUSG00000056153;ENSMUSG00000053113;ENSMUSG00000038037;ENSMUSG00000028163;ENSMUSG00000020366;ENSMUSG00000024241;ENSMUSG00000053436;ENSMUSG00000018899;ENSMUSG00000020312;ENSMUSG00000027646;ENSMUSG00000036073;ENSMUSG00000041798;ENSMUSG00000025499	K03083+K04698+K04441+K03099+K04371+K11220+K04695+K04456+K04699+K04696+K04694+K02580+K04440+K03099+K04441+K09444+K17447+K05704+K00965+K12407+K02833
Organismal Systems	Environmental adaptation	Circadian rhythm	8	30	0.244433	0.511638	ko04710	ENSMUSG00000028518;ENSMUSG00000029686;ENSMUSG00000029238;ENSMUSG00000022433;ENSMUSG00000030103;ENSMUSG00000020893;ENSMUSG00000028944;ENSMUSG00000029513	K07198+K03347+K02223+K08960+K03729+K21944+K07200+K07199
Organismal Systems	Endocrine system	Parathyroid hormone synthesis, secretion and action	25	108	0.248026	0.515955	ko04928	ENSMUSG00000039656;ENSMUSG00000038418;ENSMUSG00000005469;ENSMUSG00000015461;ENSMUSG00000063065;ENSMUSG00000032562;ENSMUSG00000021699;ENSMUSG00000005580;ENSMUSG00000024639;ENSMUSG00000066406;ENSMUSG00000022840;ENSMUSG00000057614;ENSMUSG00000031790;ENSMUSG00000001127;ENSMUSG00000027695;ENSMUSG00000038648;ENSMUSG00000071076;ENSMUSG00000027104;ENSMUSG00000027230;ENSMUSG00000060216;ENSMUSG00000020611;…	K08525+K09203+K04345+K09049+K04371+K04630+K13293+K08049+K04634+K16529+K08045+K04630+K07995+K08845+K01115+K09048+K04449+K04450+K09048+K04439+K04639+K04346+K05858+K04632+K08558
Organismal Systems	Circulatory system	Cardiac muscle contraction	20	85	0.252703	0.520158	ko04260	ENSMUSG00000021520;ENSMUSG00000020882;ENSMUSG00000030376;ENSMUSG00000014313;ENSMUSG00000000088;ENSMUSG00000031818;ENSMUSG00000053395;ENSMUSG00000079055;ENSMUSG00000031799;ENSMUSG00000044894;ENSMUSG00000038239;ENSMUSG00000027940;ENSMUSG00000051331;ENSMUSG00000020163;ENSMUSG00000040907;ENSMUSG00000036751;ENSMUSG00000025651;ENSMUSG00000020723;ENSMUSG00000020788;ENSMUSG00000017412	K00417+K04862+K05849+K02268+K02264+K02263+K04873+K05849+K10375+K00418+K23450+K09290+K04850+K00420+K01539+K02267+K00414+K04869+K05853+K04865
Organismal Systems	Immune system	C-type lectin receptor signaling pathway	26	113	0.253134	0.520158	ko04625	ENSMUSG00000021025;ENSMUSG00000032688;ENSMUSG00000022610;ENSMUSG00000021948;ENSMUSG00000063065;ENSMUSG00000001175;ENSMUSG00000099269;ENSMUSG00000026104;ENSMUSG00000031537;ENSMUSG00000034330;ENSMUSG00000004056;ENSMUSG00000019370;ENSMUSG00000004221;ENSMUSG00000025225;ENSMUSG00000028163;ENSMUSG00000028161;ENSMUSG00000028680;ENSMUSG00000020366;ENSMUSG00000018334;ENSMUSG00000053436;ENSMUSG00000018899;…	K04734+K07369+K04441+K06068+K04371+K02183+K02183+K11220+K07209+K05859+K04456+K02183+K07210+K04469+K02580+K04348+K08862+K04440+K14958+K04441+K09444+K04466+K05704+K07293+K02833+K17332
Metabolism	Lipid metabolism	Biosynthesis of unsaturated fatty acids	9	35	0.260796	0.532656	ko01040	ENSMUSG00000031708;ENSMUSG00000024507;ENSMUSG00000021696;ENSMUSG00000010663;ENSMUSG00000028937;ENSMUSG00000038754;ENSMUSG00000006390;ENSMUSG00000033629;ENSMUSG00000027195	K10258+K12405+K10250+K10224+K17360+K10248+K10247+K10703+K10251
Organismal Systems	Nervous system	Long-term potentiation	16	67	0.262647	0.533205	ko04720	ENSMUSG00000033981;ENSMUSG00000005469;ENSMUSG00000063065;ENSMUSG00000001175;ENSMUSG00000031309;ENSMUSG00000099269;ENSMUSG00000019370;ENSMUSG00000024639;ENSMUSG00000021820;ENSMUSG00000028161;ENSMUSG00000001127;ENSMUSG00000051331;ENSMUSG00000002771;ENSMUSG00000020734;ENSMUSG00000025499;ENSMUSG00000051177	K05198+K04345+K04371+K02183+K04373+K02183+K02183+K04634+K04515+K04348+K08845+K04850+K05212+K05211+K02833+K05858
Human Diseases	Cancers	Central carbon metabolism in cancer	16	68	0.283777	0.569409	ko05230	ENSMUSG00000028991;ENSMUSG00000091780;ENSMUSG00000054252;ENSMUSG00000063065;ENSMUSG00000011752;ENSMUSG00000001918;ENSMUSG00000021109;ENSMUSG00000004056;ENSMUSG00000033065;ENSMUSG00000031400;ENSMUSG00000025161;ENSMUSG00000020277;ENSMUSG00000030849;ENSMUSG00000063229;ENSMUSG00000041798;ENSMUSG00000025499	K07203+K23755+K05094+K04371+K01834+K05616+K08268+K04456+K00850+K00036+K08180+K00850+K05093+K00016+K12407+K02833
Organismal Systems	Digestive system	Salivary secretion	19	82	0.28386	0.569409	ko04970	ENSMUSG00000024597;ENSMUSG00000035283;ENSMUSG00000052920;ENSMUSG00000005469;ENSMUSG00000001175;ENSMUSG00000099269;ENSMUSG00000019943;ENSMUSG00000019370;ENSMUSG00000005580;ENSMUSG00000024639;ENSMUSG00000022840;ENSMUSG00000063142;ENSMUSG00000030302;ENSMUSG00000040907;ENSMUSG00000041624;ENSMUSG00000027335;ENSMUSG00000051177;ENSMUSG00000027523;ENSMUSG00000027447	K10951+K04141+K07376+K04345+K02183+K02183+K05850+K02183+K08049+K04634+K08045+K04936+K05850+K01539+K12318+K04137+K05858+K04632+K13899
Metabolism	Lipid metabolism	Fatty acid biosynthesis	5	18	0.288208	0.57471	ko00061	ENSMUSG00000048755;ENSMUSG00000031641;ENSMUSG00000021786;ENSMUSG00000025153;ENSMUSG00000020333	K00645+K11539+K09458+K00665+K01897
Human Diseases	Cancers	Bladder cancer	10	41	0.302728	0.599475	ko05219	ENSMUSG00000016477;ENSMUSG00000022615;ENSMUSG00000054252;ENSMUSG00000063065;ENSMUSG00000022105;ENSMUSG00000018983;ENSMUSG00000001127;ENSMUSG00000023951;ENSMUSG00000027646;ENSMUSG00000025499	K06620+K00758+K05094+K04371+K06618+K09389+K08845+K05448+K05704+K02833
Organismal Systems	Endocrine system	Estrogen signaling pathway	31	140	0.305203	0.599475	ko04915	ENSMUSG00000021270;ENSMUSG00000005469;ENSMUSG00000034801;ENSMUSG00000021948;ENSMUSG00000015461;ENSMUSG00000063065;ENSMUSG00000001175;ENSMUSG00000037992;ENSMUSG00000099269;ENSMUSG00000032562;ENSMUSG00000031870;ENSMUSG00000004056;ENSMUSG00000019370;ENSMUSG00000022339;ENSMUSG00000005580;ENSMUSG00000024639;ENSMUSG00000031748;ENSMUSG00000022840;ENSMUSG00000057614;ENSMUSG00000024241;ENSMUSG00000038648;…	K04079+K04345+K03099+K06068+K09049+K04371+K02183+K08527+K02183+K04630+K08556+K04456+K02183+K22455+K08049+K04634+K04534+K08045+K04630+K03099+K09048+K17447+K04450+K05704+K04615+K09048+K04615+K02833+K11256+K05858+K04632
Environmental Information Processing	Signal transduction	TNF signaling pathway	27	121	0.305963	0.599475	ko04668	ENSMUSG00000021025;ENSMUSG00000022789;ENSMUSG00000031077;ENSMUSG00000022610;ENSMUSG00000015461;ENSMUSG00000063065;ENSMUSG00000031537;ENSMUSG00000004056;ENSMUSG00000004221;ENSMUSG00000018932;ENSMUSG00000053113;ENSMUSG00000035476;ENSMUSG00000028163;ENSMUSG00000029500;ENSMUSG00000020366;ENSMUSG00000022414;ENSMUSG00000031887;ENSMUSG00000053436;ENSMUSG00000018899;ENSMUSG00000037316;ENSMUSG00000038648;…	K04734+K17065+K02373+K04441+K09049+K04371+K07209+K04456+K07210+K04432+K04696+K12793+K02580+K15637+K04440+K04403+K03171+K04441+K09444+K09558+K09048+K04466+K04450+K04427+K09048+K04433+K06052
Organismal Systems	Development	Osteoclast differentiation	28	127	0.326261	0.621027	ko04380	ENSMUSG00000021025;ENSMUSG00000022971;ENSMUSG00000022967;ENSMUSG00000002603;ENSMUSG00000022610;ENSMUSG00000019843;ENSMUSG00000063065;ENSMUSG00000026104;ENSMUSG00000031537;ENSMUSG00000034330;ENSMUSG00000004056;ENSMUSG00000004221;ENSMUSG00000025225;ENSMUSG00000006519;ENSMUSG00000053113;ENSMUSG00000038037;ENSMUSG00000003545;ENSMUSG00000028163;ENSMUSG00000028161;ENSMUSG00000020366;ENSMUSG00000022414;…	K04734+K05131+K05130+K13375+K04441+K05703+K04371+K11220+K07209+K05859+K04456+K07210+K04469+K08009+K04696+K04694+K09029+K02580+K04348+K04440+K04403+K04441+K04449+K04466+K04427+K04433+K06551+K17332
Metabolism	Glycan biosynthesis and metabolism	Glycosphingolipid biosynthesis - lacto and neolacto series	7	28	0.327482	0.621027	ko00601	ENSMUSG00000022793;ENSMUSG00000030283;ENSMUSG00000022686;ENSMUSG00000028541;ENSMUSG00000028538;ENSMUSG00000051650;ENSMUSG00000015787	K07969+K03371+K03766+K07967+K00781+K00741+K00709
Metabolism	Carbohydrate metabolism	Glycolysis / Gluconeogenesis	16	70	0.327553	0.621027	ko00010	ENSMUSG00000062070;ENSMUSG00000000168;ENSMUSG00000020664;ENSMUSG00000059040;ENSMUSG00000011752;ENSMUSG00000033065;ENSMUSG00000010025;ENSMUSG00000025236;ENSMUSG00000028138;ENSMUSG00000007833;ENSMUSG00000020277;ENSMUSG00000026687;ENSMUSG00000029171;ENSMUSG00000063229;ENSMUSG00000041798;ENSMUSG00000027452	K00927+K00627+K00382+K01689+K01834+K00850+K00128+K08074+K00121+K00128+K00850+K00149+K15779+K00016+K12407+K01895
Organismal Systems	Immune system	RIG-I-like receptor signaling pathway	16	70	0.327553	0.621027	ko04622	ENSMUSG00000033107;ENSMUSG00000021025;ENSMUSG00000031077;ENSMUSG00000022610;ENSMUSG00000032905;ENSMUSG00000031537;ENSMUSG00000034371;ENSMUSG00000004221;ENSMUSG00000031154;ENSMUSG00000028163;ENSMUSG00000020366;ENSMUSG00000000787;ENSMUSG00000031887;ENSMUSG00000053436;ENSMUSG00000028284;ENSMUSG00000064289	K12170+K04734+K02373+K04441+K08336+K07209+K00863+K07210+K12655+K02580+K04440+K11594+K03171+K04441+K04427+K12650
Organismal Systems	Endocrine system	Thyroid hormone synthesis	16	70	0.327553	0.621027	ko04918	ENSMUSG00000025823;ENSMUSG00000005469;ENSMUSG00000015461;ENSMUSG00000005580;ENSMUSG00000024639;ENSMUSG00000033222;ENSMUSG00000022840;ENSMUSG00000020368;ENSMUSG00000031584;ENSMUSG00000000792;ENSMUSG00000038648;ENSMUSG00000027104;ENSMUSG00000040907;ENSMUSG00000027230;ENSMUSG00000051177;ENSMUSG00000027523	K09582+K04345+K09049+K08049+K04634+K15173+K08045+K08054+K00383+K14385+K09048+K04450+K01539+K09048+K05858+K04632
Cellular Processes	Cell growth and death	Ferroptosis	10	42	0.331551	0.621027	ko04216	ENSMUSG00000010095;ENSMUSG00000008892;ENSMUSG00000024661;ENSMUSG00000031812;ENSMUSG00000027610;ENSMUSG00000056234;ENSMUSG00000030314;ENSMUSG00000050708;ENSMUSG00000020333;ENSMUSG00000025993	K06519+K15041+K00522+K10435+K21456+K09289+K08337+K13625+K01897+K14685
Metabolism	Metabolism of cofactors and vitamins	One carbon pool by folate	5	19	0.331706	0.621027	ko00670	ENSMUSG00000059183;ENSMUSG00000029376;ENSMUSG00000026192;ENSMUSG00000025747;ENSMUSG00000005667	K00604+K13403+K00602+K00560+K13403
Organismal Systems	Development and regeneration	Axon regeneration	5	19	0.331706	0.621027	ko04361	ENSMUSG00000033004;ENSMUSG00000036698;ENSMUSG00000042724;ENSMUSG00000041530;ENSMUSG00000028799	K10693+K11593+K04417+K11593+K23480
Organismal Systems	Immune system	Leukocyte transendothelial migration	26	118	0.335856	0.625323	ko04670	ENSMUSG00000022610;ENSMUSG00000009621;ENSMUSG00000032562;ENSMUSG00000063063;ENSMUSG00000058230;ENSMUSG00000053062;ENSMUSG00000034330;ENSMUSG00000006519;ENSMUSG00000015143;ENSMUSG00000024048;ENSMUSG00000045382;ENSMUSG00000052397;ENSMUSG00000024290;ENSMUSG00000030403;ENSMUSG00000021823;ENSMUSG00000054808;ENSMUSG00000031207;ENSMUSG00000057614;ENSMUSG00000062825;ENSMUSG00000025809;ENSMUSG00000053436;…	K04441+K05730+K04630+K05691+K05732+K06735+K05859+K08009+K05699+K12757+K04189+K08007+K04514+K06274+K05700+K05699+K05763+K04630+K05692+K05719+K04441+K05730+K02105+K07293+K06089+K05692
Metabolism	Metabolism of terpenoids and polyketides	Terpenoid backbone biosynthesis	6	24	0.349792	0.647691	ko00900	ENSMUSG00000038240;ENSMUSG00000058258;ENSMUSG00000021302;ENSMUSG00000021670;ENSMUSG00000023832;ENSMUSG00000026784	K12505+K01823+K00804+K00021+K00626+K12504
Environmental Information Processing	Signal transduction	TGF-beta signaling pathway	21	95	0.353001	0.650062	ko04350	ENSMUSG00000031681;ENSMUSG00000002603;ENSMUSG00000029686;ENSMUSG00000032058;ENSMUSG00000063065;ENSMUSG00000028023;ENSMUSG00000006958;ENSMUSG00000024232;ENSMUSG00000024290;ENSMUSG00000041324;ENSMUSG00000037660;ENSMUSG00000027552;ENSMUSG00000001870;ENSMUSG00000020349;ENSMUSG00000036867;ENSMUSG00000032726;ENSMUSG00000027204;ENSMUSG00000061393;ENSMUSG00000048616;ENSMUSG00000027358;ENSMUSG00000026834	K04676+K13375+K03347+K03456+K04371+K04686+K04657+K10162+K04514+K04667+K20013+K04682+K19559+K04382+K04677+K16622+K06825+K13596+K04658+K21283+K13568
Human Diseases	Cardiovascular diseases	Fluid shear stress and atherosclerosis	34	158	0.360192	0.659699	ko05418	ENSMUSG00000021270;ENSMUSG00000028518;ENSMUSG00000022610;ENSMUSG00000001175;ENSMUSG00000022261;ENSMUSG00000099269;ENSMUSG00000031537;ENSMUSG00000004056;ENSMUSG00000019370;ENSMUSG00000004221;ENSMUSG00000006519;ENSMUSG00000001034;ENSMUSG00000025068;ENSMUSG00000005354;ENSMUSG00000028163;ENSMUSG00000020592;ENSMUSG00000028059;ENSMUSG00000020366;ENSMUSG00000003308;ENSMUSG00000000489;ENSMUSG00000062694;…	K04079+K07198+K04441+K02183+K16336+K02183+K07209+K04456+K02183+K07210+K08009+K04464+K00799+K03671+K02580+K06257+K12791+K04440+K10456+K17386+K12959+K21278+K05692+K05448+K04973+K08107+K04441+K05704+K04427+K13596+K02105+K06487+K04433+K05692
Metabolism	Nucleotide metabolism	Purine metabolism	30	139	0.36546	0.66573	ko00230	ENSMUSG00000079104;ENSMUSG00000000253;ENSMUSG00000015961;ENSMUSG00000020649;ENSMUSG00000039058;ENSMUSG00000029310;ENSMUSG00000025817;ENSMUSG00000021699;ENSMUSG00000025630;ENSMUSG00000026807;ENSMUSG00000005580;ENSMUSG00000025041;ENSMUSG00000021236;ENSMUSG00000039197;ENSMUSG00000022840;ENSMUSG00000025742;ENSMUSG00000022407;ENSMUSG00000020910;ENSMUSG00000027823;ENSMUSG00000028527;ENSMUSG00000026575;…	K00948+K00364+K01939+K10808+K00939+K13988+K13987+K13293+K00760+K00939+K08049+K01081+K01511+K00856+K08045+K00948+K01756+K01517+K01951+K00939+K00940+K13296+K01081+K13761+K00939+K00602+K15779+K12318+K00940+K01511
Organismal Systems	Endocrine system	Cortisol synthesis and secretion	16	72	0.37282	0.67442	ko04927	ENSMUSG00000049115;ENSMUSG00000005469;ENSMUSG00000015461;ENSMUSG00000005580;ENSMUSG00000024639;ENSMUSG00000025056;ENSMUSG00000022840;ENSMUSG00000022416;ENSMUSG00000027698;ENSMUSG00000038648;ENSMUSG00000051331;ENSMUSG00000027104;ENSMUSG00000027230;ENSMUSG00000042604;ENSMUSG00000051177;ENSMUSG00000027523	K04166+K04345+K09049+K08049+K04634+K08562+K08045+K04856+K14349+K09048+K04850+K04450+K09048+K04877+K05858+K04632
Metabolism	Carbohydrate metabolism	Galactose metabolism	8	34	0.374233	0.67442	ko00052	ENSMUSG00000062646;ENSMUSG00000033065;ENSMUSG00000028541;ENSMUSG00000020277;ENSMUSG00000045594;ENSMUSG00000029171;ENSMUSG00000036073;ENSMUSG00000041798	K12317+K00850+K07967+K00850+K12309+K15779+K00965+K12407
Organismal Systems	Sensory system	Inflammatory mediator regulation of TRP channels	28	131	0.39378	0.704286	ko04750	ENSMUSG00000039942;ENSMUSG00000045038;ENSMUSG00000022610;ENSMUSG00000005469;ENSMUSG00000021948;ENSMUSG00000025004;ENSMUSG00000001175;ENSMUSG00000099269;ENSMUSG00000033852;ENSMUSG00000034330;ENSMUSG00000019370;ENSMUSG00000005580;ENSMUSG00000018932;ENSMUSG00000024639;ENSMUSG00000022514;ENSMUSG00000021678;ENSMUSG00000027859;ENSMUSG00000021820;ENSMUSG00000022840;ENSMUSG00000020366;ENSMUSG00000014158;…	K04261+K18050+K04441+K04345+K06068+K07413+K02183+K02183+K16342+K05859+K02183+K08049+K04432+K04634+K04723+K04234+K02582+K04515+K08045+K04440+K04973+K04441+K04828+K05704+K04269+K04433+K05858+K04632
Metabolism	Lipid metabolism	Fatty acid elongation	7	30	0.399659	0.704286	ko00062	ENSMUSG00000031708;ENSMUSG00000021696;ENSMUSG00000028937;ENSMUSG00000038754;ENSMUSG00000006390;ENSMUSG00000033629;ENSMUSG00000027195	K10258+K10250+K17360+K10248+K10247+K10703+K10251
Metabolism	Glycan biosynthesis and metabolism	Mucin type O-glycan biosynthesis	7	30	0.399659	0.704286	ko00512	ENSMUSG00000031749;ENSMUSG00000031608;ENSMUSG00000090035;ENSMUSG00000091387;ENSMUSG00000033316;ENSMUSG00000020520;ENSMUSG00000060988	K03368+K00710+K00710+K09663+K00710+K00710+K00710
Cellular Processes	Transport and catabolism	Lysosome	31	146	0.40063	0.704286	ko04142	ENSMUSG00000016534;ENSMUSG00000024121;ENSMUSG00000054702;ENSMUSG00000031447;ENSMUSG00000024781;ENSMUSG00000031731;ENSMUSG00000021003;ENSMUSG00000034707;ENSMUSG00000030720;ENSMUSG00000047547;ENSMUSG00000010047;ENSMUSG00000020955;ENSMUSG00000033540;ENSMUSG00000035521;ENSMUSG00000021686;ENSMUSG00000004567;ENSMUSG00000004207;ENSMUSG00000021824;ENSMUSG00000005043;ENSMUSG00000028673;ENSMUSG00000025351;…	K06528+K02155+K12395+K06528+K01052+K12391+K01202+K01137+K12389+K04645+K01197+K12403+K01217+K10087+K12397+K04992+K12382+K12398+K01565+K01206+K06497+K12401+K03661+K12399+K12393+K12309+K02144+K04646+K12402+K12394+K12386
Metabolism	Amino acid metabolism	Cysteine and methionine metabolism	12	54	0.402323	0.704286	ko00270	ENSMUSG00000006442;ENSMUSG00000020629;ENSMUSG00000004996;ENSMUSG00000071708;ENSMUSG00000027478;ENSMUSG00000053398;ENSMUSG00000027597;ENSMUSG00000027610;ENSMUSG00000004099;ENSMUSG00000029772;ENSMUSG00000063229;ENSMUSG00000010911	K00797+K08967+K08963+K00802+K17399+K00058+K01251+K21456+K00558+K01251+K00016+K08964
Human Diseases	Drug resistance	Platinum drug resistance	18	83	0.403345	0.704286	ko01524	ENSMUSG00000005370;ENSMUSG00000024122;ENSMUSG00000031077;ENSMUSG00000019841;ENSMUSG00000007659;ENSMUSG00000063065;ENSMUSG00000020914;ENSMUSG00000002083;ENSMUSG00000004056;ENSMUSG00000063694;ENSMUSG00000025068;ENSMUSG00000024959;ENSMUSG00000057789;ENSMUSG00000017485;ENSMUSG00000023953;ENSMUSG00000004446;ENSMUSG00000028329;ENSMUSG00000028914	K08737+K06276+K02373+K02350+K04570+K04371+K03164+K10132+K04456+K08738+K00799+K02158+K14021+K03164+K03509+K04726+K10847+K04399
Metabolism	Metabolism of cofactors and vitamins	Thiamine metabolism	4	16	0.40683	0.70671	ko00730	ENSMUSG00000039058;ENSMUSG00000026807;ENSMUSG00000028527;ENSMUSG00000028792	K00939+K00939+K00939+K00939
Organismal Systems	Aging	Longevity regulating pathway - multiple species	14	64	0.411508	0.71117	ko04213	ENSMUSG00000028518;ENSMUSG00000028991;ENSMUSG00000005469;ENSMUSG00000005533;ENSMUSG00000004056;ENSMUSG00000005580;ENSMUSG00000011096;ENSMUSG00000022840;ENSMUSG00000025583;ENSMUSG00000038894;ENSMUSG00000028944;ENSMUSG00000029513;ENSMUSG00000001829;ENSMUSG00000025499	K07198+K07203+K04345+K05087+K04456+K08049+K16184+K08045+K07204+K07187+K07200+K07199+K03695+K02833
Metabolism	Glycan biosynthesis and metabolism	Glycosaminoglycan degradation	5	21	0.419677	0.721587	ko00531	ENSMUSG00000034707;ENSMUSG00000010047;ENSMUSG00000033540;ENSMUSG00000005043;ENSMUSG00000045594	K01137+K01197+K01217+K01565+K12309
Organismal Systems	Immune system	Toll and Imd signaling pathway	2	7	0.426723	0.72698	ko04624	ENSMUSG00000022674;ENSMUSG00000078923	K10704+K10704
Human Diseases	Infectious disease: viral	Human immunodeficiency virus 1 infection	60	290	0.427322	0.72698	ko05170	ENSMUSG00000021025;ENSMUSG00000024308;ENSMUSG00000006134;ENSMUSG00000044201;ENSMUSG00000028991;ENSMUSG00000031095;ENSMUSG00000031077;ENSMUSG00000054702;ENSMUSG00000031446;ENSMUSG00000029686;ENSMUSG00000022610;ENSMUSG00000031731;ENSMUSG00000019942;ENSMUSG00000007659;ENSMUSG00000023274;ENSMUSG00000063065;ENSMUSG00000001175;ENSMUSG00000003814;ENSMUSG00000099269;ENSMUSG00000032562;ENSMUSG00000031537;…	K04734+K08058+K04438+K05867+K07203+K10609+K02373+K12395+K10609+K03347+K04441+K12391+K02087+K04570+K06454+K04371+K02183+K08057+K02183+K04630+K07209+K04733+K05859+K04456+K08738+K02183+K10610+K07826+K07210+K04432+K04634+K04189+K06632+K02580+K04348+K04534+K04536+K06751+K02158+K04440+K04403+K04630+K12393+K04347+K14021+K08056+K03171+K04441+K08055+K22544+K04427+K04545+K04726+K04399+K04433+K02833+K12394+…
Metabolism	Amino acid metabolism	Arginine and proline metabolism	12	55	0.429285	0.72698	ko00330	ENSMUSG00000001270;ENSMUSG00000006442;ENSMUSG00000003526;ENSMUSG00000071708;ENSMUSG00000021125;ENSMUSG00000010025;ENSMUSG00000007833;ENSMUSG00000025140;ENSMUSG00000026687;ENSMUSG00000028789;ENSMUSG00000020150;ENSMUSG00000027333	K00933+K00797+K00318+K00802+K01476+K00128+K00128+K00286+K00149+K01583+K00542+K12259
Environmental Information Processing	Signal transduction	Phosphatidylinositol signaling system	21	99	0.432698	0.729096	ko04070	ENSMUSG00000022973;ENSMUSG00000028126;ENSMUSG00000021385;ENSMUSG00000024525;ENSMUSG00000003752;ENSMUSG00000001175;ENSMUSG00000099269;ENSMUSG00000038855;ENSMUSG00000025417;ENSMUSG00000025178;ENSMUSG00000034330;ENSMUSG00000019370;ENSMUSG00000004815;ENSMUSG00000027531;ENSMUSG00000031337;ENSMUSG00000040479;ENSMUSG00000025240;ENSMUSG00000032737;ENSMUSG00000000276;ENSMUSG00000058793;ENSMUSG00000051177	K20279+K00889+K10572+K01092+K00911+K02183+K02183+K00911+K00920+K13711+K05859+K02183+K00901+K01092+K01108+K00901+K21797+K15909+K00901+K00981+K05858
Metabolism	Lipid metabolism	Synthesis and degradation of ketone bodies	3	12	0.446084	0.747911	ko00072	ENSMUSG00000046598;ENSMUSG00000028672;ENSMUSG00000023832	K00019+K01640+K00626
Human Diseases	Infectious diseases	HTLV-I infection	59	287	0.450219	0.751108	ko05166	ENSMUSG00000021025;ENSMUSG00000041736;ENSMUSG00000021611;ENSMUSG00000020290;ENSMUSG00000029466;ENSMUSG00000038418;ENSMUSG00000002603;ENSMUSG00000031633;ENSMUSG00000066149;ENSMUSG00000027715;ENSMUSG00000016477;ENSMUSG00000005469;ENSMUSG00000038416;ENSMUSG00000007659;ENSMUSG00000002372;ENSMUSG00000023274;ENSMUSG00000015461;ENSMUSG00000063065;ENSMUSG00000022895;ENSMUSG00000003814;ENSMUSG00000008892;…	K04734+K05770+K11126+K14290+K03354+K09203+K13375+K05863+K03359+K06627+K06620+K04345+K03353+K04570+K15304+K06454+K09049+K04371+K21932+K08057+K15041+K07209+K06622+K04456+K08049+K06618+K07210+K04469+K02580+K04348+K08045+K05074+K09389+K06751+K15306+K04440+K08054+K03120+K03363+K05862+K15309+K04378+K08055+K07936+K09048+K04466+K04450+K03350+K10152+K09048+K06626+K02180+K04421+K06679+K03349+K02833+K06626+…
Metabolism	Energy metabolism	Nitrogen metabolism	4	17	0.456359	0.757601	ko00910	ENSMUSG00000026473;ENSMUSG00000027562;ENSMUSG00000021794;ENSMUSG00000031883	K01915+K18245+K00261+K01672
Human Diseases	Infectious diseases	Herpes simplex infection	112	550	0.460455	0.760653	ko05168	ENSMUSG00000058883;ENSMUSG00000058900;ENSMUSG00000063281;ENSMUSG00000004788;ENSMUSG00000006720;ENSMUSG00000021025;ENSMUSG00000071291;ENSMUSG00000097333;ENSMUSG00000095432;ENSMUSG00000022971;ENSMUSG00000022967;ENSMUSG00000071281;ENSMUSG00000058331;ENSMUSG00000030446;ENSMUSG00000061544;ENSMUSG00000002307;ENSMUSG00000024308;ENSMUSG00000059142;ENSMUSG00000002617;ENSMUSG00000031907;ENSMUSG00000074166;…	K09228+K09228+K09228+K03754+K09228+K04734+K09228+K09228+K09228+K05131+K05130+K09228+K09228+K09228+K09228+K02308+K08058+K09228+K09228+K09228+K09228+K07203+K02373+K16194+K09228+K09228+K01165+K09228+K09228+K09228+K09228+K14966+K04570+K12893+K07207+K08057+K11220+K07209+K09228+K04733+K04456+K08738+K09228+K09228+K09228+K07210+K09228+K12893+K04696+K09228+K09228+K09228+K09228+K09228+K09228+K02580+K09228+…
Environmental Information Processing	Signal transduction	Ras signaling pathway	57	279	0.472946	0.776558	ko04014	ENSMUSG00000041354;ENSMUSG00000026482;ENSMUSG00000050917;ENSMUSG00000005469;ENSMUSG00000044147;ENSMUSG00000021357;ENSMUSG00000034801;ENSMUSG00000007659;ENSMUSG00000054252;ENSMUSG00000063065;ENSMUSG00000041992;ENSMUSG00000022895;ENSMUSG00000001175;ENSMUSG00000099269;ENSMUSG00000033852;ENSMUSG00000026596;ENSMUSG00000048915;ENSMUSG00000031537;ENSMUSG00000024096;ENSMUSG00000034330;ENSMUSG00000005533;…	K17636+K17635+K04358+K04345+K07941+K17637+K03099+K04570+K05094+K04371+K08019+K21932+K02183+K02183+K16342+K08887+K05462+K07209+K08773+K05859+K05087+K04456+K02183+K07826+K04352+K05461+K07210+K17633+K02582+K02580+K04360+K07834+K07888+K04536+K05097+K02158+K04440+K17386+K04347+K14958+K05462+K03099+K01115+K05448+K12457+K05103+K17447+K05093+K04545+K18529+K07293+K04411+K02833+K04537+K04355+K04350+K05735
Metabolism	Carbohydrate metabolism	Fructose and mannose metabolism	8	37	0.474691	0.776558	ko00051	ENSMUSG00000038372;ENSMUSG00000034371;ENSMUSG00000033065;ENSMUSG00000022711;ENSMUSG00000026773;ENSMUSG00000022474;ENSMUSG00000020277;ENSMUSG00000029162	K01711+K00863+K00850+K17497+K01103+K17497+K00850+K00846
Metabolism	Metabolism of cofactors and vitamins	Biotin metabolism	1	3	0.490418	0.793807	ko00780	ENSMUSG00000021786	K09458
Human Diseases	Infectious diseases	Epithelial cell signaling in Helicobacter pylori infection	1	3	0.490418	0.793807	ko05120	ENSMUSG00000032312	K05728
Human Diseases	Cancers	Viral carcinogenesis	46	226	0.492302	0.793807	ko05203	ENSMUSG00000021025;ENSMUSG00000076432;ENSMUSG00000018965;ENSMUSG00000020962;ENSMUSG00000027715;ENSMUSG00000005469;ENSMUSG00000019942;ENSMUSG00000015461;ENSMUSG00000063065;ENSMUSG00000008892;ENSMUSG00000022285;ENSMUSG00000024740;ENSMUSG00000022105;ENSMUSG00000004221;ENSMUSG00000025225;ENSMUSG00000015143;ENSMUSG00000022710;ENSMUSG00000001524;ENSMUSG00000031666;ENSMUSG00000021546;ENSMUSG00000028163;…	K04734+K16197+K16198+K03122+K06627+K04345+K02087+K09049+K04371+K15041+K16197+K10610+K06618+K07210+K04469+K05699+K11838+K03144+K16332+K12886+K02580+K05699+K06751+K15306+K02158+K11594+K15979+K03875+K03120+K03363+K02091+K14021+K10691+K03171+K04378+K09048+K04450+K05704+K10152+K05854+K09048+K06626+K06679+K10587+K02833+K06626
Genetic Information Processing	Replication and repair	Non-homologous end-joining	3	13	0.502991	0.807181	ko03450	ENSMUSG00000024742;ENSMUSG00000021615;ENSMUSG00000022471	K04799+K10886+K10884
Metabolism	Metabolism of other amino acids	beta-Alanine metabolism	7	33	0.506878	0.809564	ko00410	ENSMUSG00000033308;ENSMUSG00000074064;ENSMUSG00000010025;ENSMUSG00000007833;ENSMUSG00000026687;ENSMUSG00000056880;ENSMUSG00000027333	K00207+K01578+K00128+K00128+K00149+K18966+K12259
Metabolism	Carbohydrate metabolism	Inositol phosphate metabolism	15	73	0.51069	0.811804	ko00562	ENSMUSG00000022973;ENSMUSG00000028126;ENSMUSG00000021385;ENSMUSG00000024525;ENSMUSG00000003752;ENSMUSG00000038855;ENSMUSG00000025417;ENSMUSG00000025178;ENSMUSG00000034330;ENSMUSG00000027531;ENSMUSG00000031337;ENSMUSG00000019139;ENSMUSG00000025240;ENSMUSG00000032737;ENSMUSG00000051177	K20279+K00889+K10572+K01092+K00911+K00911+K00920+K13711+K05859+K01092+K01108+K01858+K21797+K15909+K05858
Organismal Systems	Circulatory system	Vascular smooth muscle contraction	28	139	0.531916	0.838792	ko04270	ENSMUSG00000045038;ENSMUSG00000031616;ENSMUSG00000052920;ENSMUSG00000049115;ENSMUSG00000005469;ENSMUSG00000021948;ENSMUSG00000063065;ENSMUSG00000001175;ENSMUSG00000099269;ENSMUSG00000033852;ENSMUSG00000019370;ENSMUSG00000005580;ENSMUSG00000024639;ENSMUSG00000019907;ENSMUSG00000024290;ENSMUSG00000018500;ENSMUSG00000022840;ENSMUSG00000063142;ENSMUSG00000001127;ENSMUSG00000020178;ENSMUSG00000073557;…	K18050+K04197+K07376+K04166+K04345+K06068+K04371+K02183+K02183+K16342+K02183+K08049+K04634+K06270+K04514+K04267+K08045+K04936+K08845+K04266+K12329+K04850+K12318+K04639+K04346+K04137+K05858+K04632
Organismal Systems	Immune system	IL-17 signaling pathway	20	99	0.532645	0.838792	ko04657	ENSMUSG00000022812;ENSMUSG00000021270;ENSMUSG00000021025;ENSMUSG00000031077;ENSMUSG00000022610;ENSMUSG00000063065;ENSMUSG00000031537;ENSMUSG00000024558;ENSMUSG00000004221;ENSMUSG00000001034;ENSMUSG00000003545;ENSMUSG00000035476;ENSMUSG00000028163;ENSMUSG00000020366;ENSMUSG00000031887;ENSMUSG00000053436;ENSMUSG00000071076;ENSMUSG00000028284;ENSMUSG00000042688;ENSMUSG00000018379	K03083+K04079+K04734+K02373+K04441+K04371+K07209+K06855+K07210+K04464+K09029+K12793+K02580+K04440+K03171+K04441+K04449+K04427+K06855+K12890
Environmental Information Processing	Signal transduction	Rap1 signaling pathway	53	265	0.545518	0.855068	ko04015	ENSMUSG00000006134;ENSMUSG00000050917;ENSMUSG00000022610;ENSMUSG00000009621;ENSMUSG00000024451;ENSMUSG00000054252;ENSMUSG00000063065;ENSMUSG00000041992;ENSMUSG00000001175;ENSMUSG00000099269;ENSMUSG00000032562;ENSMUSG00000048915;ENSMUSG00000005533;ENSMUSG00000004056;ENSMUSG00000035954;ENSMUSG00000019370;ENSMUSG00000002688;ENSMUSG00000005580;ENSMUSG00000019966;ENSMUSG00000022995;ENSMUSG00000018932;…	K04438+K04358+K04441+K05730+K12490+K05094+K04371+K08019+K02183+K02183+K04630+K05462+K05087+K04456+K17697+K02183+K06070+K08049+K05461+K05746+K04432+K06277+K04634+K06274+K03914+K04267+K02582+K04534+K07834+K08045+K05097+K17386+K04630+K05629+K05692+K06070+K05462+K05719+K05448+K04266+K04441+K05103+K06069+K05730+K05093+K05704+K02105+K04433+K05692+K02833+K06093+K05858+K04632
Organismal Systems	Nervous system	Serotonergic synapse	28	140	0.548839	0.85629	ko04726	ENSMUSG00000005469;ENSMUSG00000049511;ENSMUSG00000034656;ENSMUSG00000021721;ENSMUSG00000025004;ENSMUSG00000063065;ENSMUSG00000054477;ENSMUSG00000033852;ENSMUSG00000032562;ENSMUSG00000022892;ENSMUSG00000043004;ENSMUSG00000007653;ENSMUSG00000024639;ENSMUSG00000031748;ENSMUSG00000022840;ENSMUSG00000029064;ENSMUSG00000024190;ENSMUSG00000057614;ENSMUSG00000036402;ENSMUSG00000001127;ENSMUSG00000051331;…	K04345+K04153+K04344+K04153+K07413+K04371+K04943+K16342+K04630+K04520+K07826+K05181+K04634+K04534+K08045+K04536+K21278+K04630+K04347+K08845+K04850+K04161+K04545+K05181+K02833+K04537+K05858+K04632
Cellular Processes	Cell growth and death	Apoptosis - fly	2	9	0.567626	0.881521	ko04214	ENSMUSG00000031103;ENSMUSG00000036461	K09428+K09428
Human Diseases	Substance dependence	Nicotine addiction	8	40	0.570849	0.88246	ko05033	ENSMUSG00000033981;ENSMUSG00000034656;ENSMUSG00000027577;ENSMUSG00000007653;ENSMUSG00000002771;ENSMUSG00000055026;ENSMUSG00000033676;ENSMUSG00000020734	K05198+K04344+K04806+K05181+K05212+K05186+K05181+K05211
Metabolism	Glycan biosynthesis and metabolism	Glycosylphosphatidylinositol(GPI)-anchor biosynthesis	5	25	0.5856	0.889886	ko00563	ENSMUSG00000073678;ENSMUSG00000023791;ENSMUSG00000025728;ENSMUSG00000041958;ENSMUSG00000079469	K05294+K07541+K03860+K05291+K05286
Metabolism	Metabolism of other amino acids	D-Glutamine and D-glutamate metabolism	1	4	0.592999	0.889886	ko00471	ENSMUSG00000021794	K00261
Metabolism	Metabolism of cofactors and vitamins	Lipoic acid metabolism	1	4	0.592999	0.889886	ko00785	ENSMUSG00000029199	K03644
Organismal Systems	Development	Dorso-ventral axis formation	1	4	0.592999	0.889886	ko04320	ENSMUSG00000028354	K02184
Environmental Information Processing	Signal transduction	Hippo signaling pathway -fly	1	4	0.592999	0.889886	ko04391	ENSMUSG00000021217	K09236
Human Diseases	Infectious diseases	Vibrio cholerae infection	1	4	0.592999	0.889886	ko05110	ENSMUSG00000002778	K10949
Metabolism	Amino acid metabolism	Arginine biosynthesis	4	20	0.594137	0.889886	ko00220	ENSMUSG00000026473;ENSMUSG00000031700;ENSMUSG00000021125;ENSMUSG00000021794	K01915+K00814+K01476+K00261
Human Diseases	Infectious diseases	Pertussis	15	77	0.601676	0.89719	ko05133	ENSMUSG00000022610;ENSMUSG00000063065;ENSMUSG00000001175;ENSMUSG00000099269;ENSMUSG00000032562;ENSMUSG00000059883;ENSMUSG00000019370;ENSMUSG00000041515;ENSMUSG00000028163;ENSMUSG00000020366;ENSMUSG00000057614;ENSMUSG00000025809;ENSMUSG00000053436;ENSMUSG00000018899;ENSMUSG00000023224	K04441+K04371+K02183+K02183+K04630+K04733+K02183+K10155+K02580+K04440+K04630+K05719+K04441+K09444+K04001
Human Diseases	Infectious disease: bacterial	Yersinia infection	33	169	0.608349	0.902588	ko05135	ENSMUSG00000022812;ENSMUSG00000032999;ENSMUSG00000021025;ENSMUSG00000031511;ENSMUSG00000006134;ENSMUSG00000028126;ENSMUSG00000022610;ENSMUSG00000044147;ENSMUSG00000009621;ENSMUSG00000038013;ENSMUSG00000063065;ENSMUSG00000031309;ENSMUSG00000031537;ENSMUSG00000059883;ENSMUSG00000004056;ENSMUSG00000004221;ENSMUSG00000018932;ENSMUSG00000024290;ENSMUSG00000028163;ENSMUSG00000020366;ENSMUSG00000029684;…	K03083+K22265+K04734+K13710+K04438+K00889+K04441+K07941+K05730+K19475+K04371+K04373+K07209+K04733+K04456+K07210+K04432+K04514+K02580+K04440+K23612+K04403+K05692+K23691+K05719+K04441+K05730+K18584+K05704+K04427+K04433+K05692+K17332
Human Diseases	Endocrine and metabolic diseases	AGE-RAGE signaling pathway in diabetic complications	20	103	0.610653	0.902588	ko04933	ENSMUSG00000045038;ENSMUSG00000038418;ENSMUSG00000002603;ENSMUSG00000049115;ENSMUSG00000022610;ENSMUSG00000024456;ENSMUSG00000021948;ENSMUSG00000063065;ENSMUSG00000026104;ENSMUSG00000034330;ENSMUSG00000004056;ENSMUSG00000028163;ENSMUSG00000020366;ENSMUSG00000031502;ENSMUSG00000031503;ENSMUSG00000023951;ENSMUSG00000053436;ENSMUSG00000024014;ENSMUSG00000025499;ENSMUSG00000051177	K18050+K09203+K13375+K04166+K04441+K05740+K06068+K04371+K11220+K05859+K04456+K02580+K04440+K06237+K06237+K05448+K04441+K04702+K02833+K05858
Metabolism	Amino acid metabolism	Valine, leucine and isoleucine degradation	11	57	0.614586	0.903064	ko00280	ENSMUSG00000021646;ENSMUSG00000027709;ENSMUSG00000020664;ENSMUSG00000032263;ENSMUSG00000010025;ENSMUSG00000028672;ENSMUSG00000023832;ENSMUSG00000007833;ENSMUSG00000031969;ENSMUSG00000026687;ENSMUSG00000030861	K01969+K01968+K00382+K00167+K00128+K01640+K00626+K00128+K11538+K00149+K09478
Metabolism	Lipid metabolism	Fatty acid degradation	10	52	0.619014	0.903064	ko00071	ENSMUSG00000024132;ENSMUSG00000028607;ENSMUSG00000003809;ENSMUSG00000010025;ENSMUSG00000028138;ENSMUSG00000023832;ENSMUSG00000007833;ENSMUSG00000026687;ENSMUSG00000020333;ENSMUSG00000030861	K13238+K08766+K00252+K00128+K00121+K00626+K00128+K00149+K01897+K09478
Organismal Systems	Digestive system	Cholesterol metabolism	10	52	0.619014	0.903064	ko04979	ENSMUSG00000038175;ENSMUSG00000041736;ENSMUSG00000024781;ENSMUSG00000008892;ENSMUSG00000024091;ENSMUSG00000015568;ENSMUSG00000040249;ENSMUSG00000002985;ENSMUSG00000027698;ENSMUSG00000020402	K10637+K05770+K01052+K15041+K06096+K01059+K04550+K04524+K14349+K05862
Metabolism	Amino acid metabolism	Glycine, serine and threonine metabolism	8	42	0.630262	0.91439	ko00260	ENSMUSG00000024827;ENSMUSG00000020664;ENSMUSG00000011752;ENSMUSG00000034424;ENSMUSG00000017713;ENSMUSG00000053398;ENSMUSG00000020150;ENSMUSG00000001323	K00281+K00382+K01834+K02437+K01620+K00058+K00542+K12235
Organismal Systems	Immune system	Chemokine signaling pathway	37	191	0.632205	0.91439	ko04062	ENSMUSG00000022812;ENSMUSG00000021025;ENSMUSG00000006134;ENSMUSG00000003228;ENSMUSG00000005469;ENSMUSG00000034801;ENSMUSG00000009621;ENSMUSG00000021948;ENSMUSG00000063065;ENSMUSG00000003283;ENSMUSG00000032562;ENSMUSG00000026104;ENSMUSG00000031537;ENSMUSG00000004056;ENSMUSG00000074886;ENSMUSG00000043004;ENSMUSG00000005580;ENSMUSG00000004221;ENSMUSG00000045382;ENSMUSG00000024290;ENSMUSG00000028163;…	K03083+K04734+K04438+K08291+K04345+K03099+K05730+K06068+K04371+K08893+K04630+K11220+K07209+K04456+K08291+K07826+K08049+K07210+K04189+K04514+K02580+K08045+K04536+K02158+K04630+K04347+K03099+K05730+K17447+K05704+K04545+K05854+K04439+K02833+K12365+K04537+K05858
Metabolism	Carbohydrate metabolism	Pentose and glucuronate interconversions	7	37	0.6376	0.918252	ko00040	ENSMUSG00000090124;ENSMUSG00000090145;ENSMUSG00000054545;ENSMUSG00000089943;ENSMUSG00000090171;ENSMUSG00000089960;ENSMUSG00000026005	K00699+K00699+K00699+K00699+K00699+K00699+K01783
Metabolism	Lipid metabolism	Ether lipid metabolism	9	48	0.650852	0.93335	ko00565	ENSMUSG00000028517;ENSMUSG00000032854;ENSMUSG00000033852;ENSMUSG00000021759;ENSMUSG00000027695;ENSMUSG00000040774;ENSMUSG00000052151;ENSMUSG00000005447;ENSMUSG00000027134	K01080+K04628+K16342+K01080+K01115+K13644+K01080+K16795+K13512
Organismal Systems	Immune system	T cell receptor signaling pathway	28	147	0.660981	0.943858	ko04660	ENSMUSG00000022812;ENSMUSG00000021025;ENSMUSG00000024122;ENSMUSG00000032688;ENSMUSG00000022610;ENSMUSG00000019843;ENSMUSG00000034801;ENSMUSG00000009621;ENSMUSG00000023274;ENSMUSG00000063065;ENSMUSG00000031537;ENSMUSG00000004056;ENSMUSG00000004221;ENSMUSG00000028163;ENSMUSG00000028161;ENSMUSG00000020366;ENSMUSG00000032475;ENSMUSG00000024241;ENSMUSG00000053436;ENSMUSG00000033721;ENSMUSG00000020941;…	K03083+K04734+K06276+K07369+K04441+K05703+K03099+K05730+K06454+K04371+K07209+K04456+K07210+K02580+K04348+K04440+K07365+K03099+K04441+K05730+K04466+K04427+K19862+K07367+K02833+K17332+K04350+K05735
Organismal Systems	Excretory system	Proximal tubule bicarbonate reclamation	4	22	0.673439	0.951614	ko04964	ENSMUSG00000027562;ENSMUSG00000021794;ENSMUSG00000060961;ENSMUSG00000040907	K18245+K00261+K13575+K01539
Cellular Processes	Cell growth and death	Apoptosis	29	153	0.673594	0.951614	ko04210	ENSMUSG00000021025;ENSMUSG00000002307;ENSMUSG00000024122;ENSMUSG00000031077;ENSMUSG00000023249;ENSMUSG00000007659;ENSMUSG00000063065;ENSMUSG00000002083;ENSMUSG00000025408;ENSMUSG00000031537;ENSMUSG00000004056;ENSMUSG00000063694;ENSMUSG00000004221;ENSMUSG00000043091;ENSMUSG00000027859;ENSMUSG00000028163;ENSMUSG00000024959;ENSMUSG00000020366;ENSMUSG00000062825;ENSMUSG00000057789;ENSMUSG00000031887;…	K04734+K02308+K06276+K02373+K10798+K04570+K04371+K10132+K04452+K07209+K04456+K08738+K07210+K07374+K02582+K02580+K02158+K04440+K05692+K14021+K03171+K04466+K04726+K08669+K08852+K04399+K16341+K05692+K02833
Metabolism	Biosynthesis of other secondary metabolites	Neomycin, kanamycin and gentamicin biosynthesis	1	5	0.67494	0.951614	ko00524	ENSMUSG00000041798	K12407
Human Diseases	Neurodegenerative diseases	Prion diseases	6	33	0.677707	0.951614	ko05020	ENSMUSG00000039542;ENSMUSG00000038418;ENSMUSG00000026478;ENSMUSG00000005469;ENSMUSG00000019843;ENSMUSG00000063065	K06491+K09203+K05635+K04345+K05703+K04371
Organismal Systems	Immune system	Toll-like receptor signaling pathway	19	102	0.686009	0.959274	ko04620	ENSMUSG00000021025;ENSMUSG00000022971;ENSMUSG00000022967;ENSMUSG00000031077;ENSMUSG00000022610;ENSMUSG00000063065;ENSMUSG00000026104;ENSMUSG00000031537;ENSMUSG00000059883;ENSMUSG00000004056;ENSMUSG00000004221;ENSMUSG00000018932;ENSMUSG00000028163;ENSMUSG00000020366;ENSMUSG00000022414;ENSMUSG00000053436;ENSMUSG00000028284;ENSMUSG00000020623;ENSMUSG00000025139	K04734+K05131+K05130+K02373+K04441+K04371+K11220+K07209+K04733+K04456+K07210+K04432+K02580+K04440+K04403+K04441+K04427+K04433+K05402
Organismal Systems	Endocrine system	GnRH secretion	12	66	0.700855	0.975985	ko04929	ENSMUSG00000063065;ENSMUSG00000054477;ENSMUSG00000004056;ENSMUSG00000024639;ENSMUSG00000022416;ENSMUSG00000051331;ENSMUSG00000020331;ENSMUSG00000024462;ENSMUSG00000039809;ENSMUSG00000060216;ENSMUSG00000025499;ENSMUSG00000051177	K04371+K04943+K04456+K04634+K04856+K04850+K04955+K04615+K04615+K04439+K02833+K05858
Metabolism	Carbohydrate metabolism	Propanoate metabolism	6	34	0.706944	0.980412	ko00640	ENSMUSG00000020664;ENSMUSG00000032263;ENSMUSG00000074064;ENSMUSG00000023832;ENSMUSG00000063229;ENSMUSG00000027452	K00382+K00167+K01578+K00626+K00016+K01895
Human Diseases	Cancer: overview	PD-L1 expression and PD-1 checkpoint pathway in cancer	24	131	0.730729	1	ko05235	ENSMUSG00000021025;ENSMUSG00000028991;ENSMUSG00000074698;ENSMUSG00000022610;ENSMUSG00000023274;ENSMUSG00000063065;ENSMUSG00000026104;ENSMUSG00000031537;ENSMUSG00000024387;ENSMUSG00000021109;ENSMUSG00000004056;ENSMUSG00000004221;ENSMUSG00000018932;ENSMUSG00000028163;ENSMUSG00000028161;ENSMUSG00000055471;ENSMUSG00000046707;ENSMUSG00000053436;ENSMUSG00000020700;ENSMUSG00000043733;ENSMUSG00000020623;…	K04734+K07203+K03097+K04441+K06454+K04371+K11220+K07209+K03115+K08268+K04456+K07210+K04432+K02580+K04348+K05119+K03097+K04441+K04421+K07293+K04433+K02833+K17332+K04350
Metabolism	Glycan biosynthesis and metabolism	Other glycan degradation	3	18	0.733169	1	ko00511	ENSMUSG00000028673;ENSMUSG00000045594;ENSMUSG00000028467	K01206+K12309+K17108
Human Diseases	Cancers	Melanoma	13	74	0.752052	1	ko05218	ENSMUSG00000050917;ENSMUSG00000016477;ENSMUSG00000063065;ENSMUSG00000005533;ENSMUSG00000004056;ENSMUSG00000022105;ENSMUSG00000018983;ENSMUSG00000024959;ENSMUSG00000000489;ENSMUSG00000001127;ENSMUSG00000097327;ENSMUSG00000057789;ENSMUSG00000025499	K04358+K06620+K04371+K05087+K04456+K06618+K09389+K02158+K17386+K08845+K02091+K14021+K02833
Metabolism	Metabolism of other amino acids	Taurine and hypotaurine metabolism	2	13	0.769861	1	ko00430	ENSMUSG00000057134;ENSMUSG00000056880	K10712+K18966
Organismal Systems	Digestive system	Vitamin digestion and absorption	4	25	0.770969	1	ko04977	ENSMUSG00000023088;ENSMUSG00000073725;ENSMUSG00000001436;ENSMUSG00000006641	K05665+K14617+K14609+K14386
Metabolism	Xenobiotics biodegradation and metabolism	Drug metabolism - other enzymes	17	97	0.775937	1	ko00983	ENSMUSG00000033308;ENSMUSG00000020649;ENSMUSG00000022615;ENSMUSG00000025630;ENSMUSG00000025068;ENSMUSG00000022814;ENSMUSG00000090124;ENSMUSG00000090145;ENSMUSG00000054545;ENSMUSG00000089943;ENSMUSG00000090171;ENSMUSG00000089960;ENSMUSG00000027823;ENSMUSG00000026575;ENSMUSG00000002550;ENSMUSG00000020857;ENSMUSG00000026839	K00207+K10808+K00758+K00760+K00799+K13421+K00699+K00699+K00699+K00699+K00699+K00699+K01951+K00940+K00876+K00940+K00757
Organismal Systems	Digestive system	Mineral absorption	9	54	0.786292	1	ko04978	ENSMUSG00000030376;ENSMUSG00000019943;ENSMUSG00000024661;ENSMUSG00000079055;ENSMUSG00000030302;ENSMUSG00000050708;ENSMUSG00000040907;ENSMUSG00000027365;ENSMUSG00000025993	K05849+K05850+K00522+K05849+K05850+K13625+K01539+K04982+K14685
Environmental Information Processing	Signaling molecules and interaction	ECM-receptor interaction	15	89	0.816394	1	ko04512	ENSMUSG00000026478;ENSMUSG00000002900;ENSMUSG00000015647;ENSMUSG00000025321;ENSMUSG00000001930;ENSMUSG00000051111;ENSMUSG00000022817;ENSMUSG00000020592;ENSMUSG00000031502;ENSMUSG00000031503;ENSMUSG00000041936;ENSMUSG00000028047;ENSMUSG00000025809;ENSMUSG00000039115;ENSMUSG00000027087	K05635+K05636+K06240+K06591+K03900+K06258+K06588+K06257+K06237+K06237+K06254+K04659+K05719+K06585+K06487
Organismal Systems	Sensory system	Phototransduction	4	27	0.822186	1	ko04744	ENSMUSG00000001175;ENSMUSG00000099269;ENSMUSG00000019370;ENSMUSG00000029064	K02183+K02183+K02183+K04536
Organismal Systems	Excretory system	Collecting duct acid secretion	4	27	0.822186	1	ko04966	ENSMUSG00000052459;ENSMUSG00000024121;ENSMUSG00000027562;ENSMUSG00000022295	K02145+K02155+K18245+K02148
Human Diseases	Infectious diseases	Legionellosis	10	62	0.827322	1	ko05134	ENSMUSG00000021025;ENSMUSG00000037742;ENSMUSG00000063694;ENSMUSG00000025225;ENSMUSG00000022556;ENSMUSG00000028163;ENSMUSG00000016349;ENSMUSG00000020385;ENSMUSG00000028452;ENSMUSG00000028914	K04734+K03231+K08738+K04469+K09414+K02580+K03231+K23561+K13525+K04399
Metabolism	Metabolism of other amino acids	Glutathione metabolism	11	68	0.83289	1	ko00480	ENSMUSG00000020649;ENSMUSG00000006442;ENSMUSG00000071708;ENSMUSG00000028567;ENSMUSG00000031400;ENSMUSG00000025068;ENSMUSG00000027610;ENSMUSG00000030541;ENSMUSG00000031584;ENSMUSG00000025950;ENSMUSG00000027313	K10808+K00797+K00802+K05360+K00036+K00799+K21456+K00031+K00383+K00031+K07232
Genetic Information Processing	Folding, sorting and degradation	Sulfur relay system	1	8	0.834423	1	ko04122	ENSMUSG00000049482	K14169
Organismal Systems	Aging	Longevity regulating pathway - worm	1	8	0.834423	1	ko04212	ENSMUSG00000013701	K17794
Environmental Information Processing	Signal transduction	HIF-1 signaling pathway	20	118	0.836722	1	ko04066	ENSMUSG00000062070;ENSMUSG00000028991;ENSMUSG00000058709;ENSMUSG00000063065;ENSMUSG00000059040;ENSMUSG00000034330;ENSMUSG00000021109;ENSMUSG00000005533;ENSMUSG00000004056;ENSMUSG00000033065;ENSMUSG00000024231;ENSMUSG00000026773;ENSMUSG00000028163;ENSMUSG00000021820;ENSMUSG00000031987;ENSMUSG00000031490;ENSMUSG00000033933;ENSMUSG00000023951;ENSMUSG00000020277;ENSMUSG00000063229	K00927+K07203+K09592+K04371+K01689+K05859+K08268+K05087+K04456+K00850+K03870+K01103+K02580+K04515+K09592+K07205+K03871+K05448+K00850+K00016
Environmental Information Processing	Membrane transport	ABC transporters	9	57	0.837605	1	ko02010	ENSMUSG00000023088;ENSMUSG00000032849;ENSMUSG00000028127;ENSMUSG00000028125;ENSMUSG00000028970;ENSMUSG00000032131;ENSMUSG00000026198;ENSMUSG00000018800;ENSMUSG00000020865	K05665+K05673+K05677+K05644+K05658+K05680+K05661+K05648+K05667
Human Diseases	Infectious diseases	Influenza A	32	183	0.839452	1	ko05164	ENSMUSG00000021025;ENSMUSG00000022971;ENSMUSG00000022967;ENSMUSG00000020290;ENSMUSG00000005483;ENSMUSG00000031077;ENSMUSG00000040725;ENSMUSG00000031633;ENSMUSG00000066800;ENSMUSG00000063065;ENSMUSG00000026104;ENSMUSG00000031537;ENSMUSG00000059883;ENSMUSG00000004056;ENSMUSG00000063694;ENSMUSG00000004221;ENSMUSG00000053113;ENSMUSG00000028163;ENSMUSG00000022905;ENSMUSG00000097327;ENSMUSG00000062825;…	K04734+K05131+K05130+K14290+K09507+K02373+K15047+K05863+K01165+K04371+K11220+K07209+K04733+K04456+K08738+K07210+K04696+K02580+K23940+K02091+K05692+K14021+K05862+K03171+K07904+K04726+K10152+K14216+K04399+K05692+K14298+K14285
Metabolism	Carbohydrate metabolism	Butanoate metabolism	4	28	0.844019	1	ko00650	ENSMUSG00000035936;ENSMUSG00000046598;ENSMUSG00000028672;ENSMUSG00000023832	K00139+K00019+K01640+K00626
Metabolism	Glycan biosynthesis and metabolism	Glycosphingolipid biosynthesis - globo and isoglobo series	2	16	0.862087	1	ko00603	ENSMUSG00000030283;ENSMUSG00000031749	K03371+K03368
Organismal Systems	Immune system	NOD-like receptor signaling pathway	39	224	0.867398	1	ko04621	ENSMUSG00000021270;ENSMUSG00000021025;ENSMUSG00000022971;ENSMUSG00000022967;ENSMUSG00000022789;ENSMUSG00000031077;ENSMUSG00000066800;ENSMUSG00000022610;ENSMUSG00000007659;ENSMUSG00000021948;ENSMUSG00000063065;ENSMUSG00000020572;ENSMUSG00000032905;ENSMUSG00000008892;ENSMUSG00000026104;ENSMUSG00000031537;ENSMUSG00000059883;ENSMUSG00000004221;ENSMUSG00000031934;ENSMUSG00000006519;ENSMUSG00000031201;…	K04079+K04734+K05131+K05130+K17065+K02373+K01165+K04441+K04570+K06068+K04371+K03462+K08336+K15041+K11220+K07209+K04733+K07210+K03443+K08009+K11864+K08341+K12793+K03671+K02580+K04440+K04403+K23691+K05862+K04441+K04427+K20876+K20909+K08341+K14216+K04982+K12792+K05858+K12650
Metabolism	Metabolism of cofactors and vitamins	Vitamin B6 metabolism	1	9	0.867773	1	ko00750	ENSMUSG00000027088	K13248
Human Diseases	Substance dependence	Alcoholism	35	203	0.870694	1	ko05034	ENSMUSG00000005469;ENSMUSG00000034801;ENSMUSG00000016559;ENSMUSG00000015461;ENSMUSG00000063065;ENSMUSG00000001175;ENSMUSG00000099269;ENSMUSG00000032562;ENSMUSG00000019370;ENSMUSG00000043004;ENSMUSG00000003545;ENSMUSG00000018500;ENSMUSG00000055254;ENSMUSG00000031748;ENSMUSG00000022840;ENSMUSG00000029064;ENSMUSG00000020100;ENSMUSG00000027018;ENSMUSG00000057614;ENSMUSG00000036402;ENSMUSG00000001127;…	K04345+K03099+K11253+K09049+K04371+K02183+K02183+K04630+K02183+K07826+K09029+K04267+K04360+K04534+K08045+K04536+K15014+K11303+K04630+K04347+K08845+K03099+K15014+K04266+K09048+K17447+K04450+K04545+K05212+K09048+K05211+K02833+K04537+K04355+K04632
Organismal Systems	Digestive system	Bile secretion	13	83	0.878475	1	ko04976	ENSMUSG00000032849;ENSMUSG00000005469;ENSMUSG00000054477;ENSMUSG00000028970;ENSMUSG00000005580;ENSMUSG00000021670;ENSMUSG00000022840;ENSMUSG00000027562;ENSMUSG00000027698;ENSMUSG00000060961;ENSMUSG00000040907;ENSMUSG00000020865;ENSMUSG00000027523	K05673+K04345+K04943+K05658+K08049+K00021+K08045+K18245+K14349+K13575+K01539+K05667+K04632
Organismal Systems	Digestive system	Protein digestion and absorption	16	101	0.888312	1	ko04974	ENSMUSG00000026042;ENSMUSG00000026837;ENSMUSG00000030376;ENSMUSG00000010095;ENSMUSG00000001918;ENSMUSG00000043885;ENSMUSG00000079055;ENSMUSG00000000958;ENSMUSG00000058806;ENSMUSG00000031502;ENSMUSG00000031503;ENSMUSG00000040907;ENSMUSG00000049491;ENSMUSG00000020264;ENSMUSG00000020261;ENSMUSG00000029675	K19721+K19721+K05849+K06519+K05616+K14209+K05849+K13867+K16617+K06237+K06237+K01539+K14209+K14209+K14209+K14211
Metabolism	Glycan biosynthesis and metabolism	Mannose type O-glycan biosyntheis	3	24	0.888545	1	ko00515	ENSMUSG00000043857;ENSMUSG00000028541;ENSMUSG00000028538	K09661+K07967+K00781
Metabolism	Glycan biosynthesis and metabolism	Glycosaminoglycan biosynthesis - heparan sulfate / heparin	3	24	0.888545	1	ko00534	ENSMUSG00000062184;ENSMUSG00000071649;ENSMUSG00000027198	K08102+K10158+K02367
Metabolism	Metabolism of cofactors and vitamins	Nicotinate and nicotinamide metabolism	6	44	0.902232	1	ko00760	ENSMUSG00000020572;ENSMUSG00000025041;ENSMUSG00000029063;ENSMUSG00000022574;ENSMUSG00000054958;ENSMUSG00000031090	K03462+K01081+K00858+K00763+K01081+K01950
Metabolism	Lipid metabolism	Primary bile acid biosynthesis	2	18	0.903259	1	ko00120	ENSMUSG00000050370;ENSMUSG00000024507	K10223+K12405
Organismal Systems	Immune system	Cytosolic DNA-sensing pathway	9	63	0.910947	1	ko04623	ENSMUSG00000021025;ENSMUSG00000000776;ENSMUSG00000031537;ENSMUSG00000004221;ENSMUSG00000028163;ENSMUSG00000022476;ENSMUSG00000025280;ENSMUSG00000038489;ENSMUSG00000027427	K04734+K03026+K07209+K07210+K02580+K03022+K03018+K03007+K03025
Human Diseases	Infectious diseases	Chagas disease (American trypanosomiasis)	24	150	0.918237	1	ko05142	ENSMUSG00000021025;ENSMUSG00000031077;ENSMUSG00000002603;ENSMUSG00000032058;ENSMUSG00000022610;ENSMUSG00000022052;ENSMUSG00000024524;ENSMUSG00000063065;ENSMUSG00000003814;ENSMUSG00000032562;ENSMUSG00000031537;ENSMUSG00000059883;ENSMUSG00000004056;ENSMUSG00000004221;ENSMUSG00000024639;ENSMUSG00000028163;ENSMUSG00000031748;ENSMUSG00000020366;ENSMUSG00000057614;ENSMUSG00000020349;ENSMUSG00000053436;…	K04734+K02373+K13375+K03456+K04441+K04354+K04633+K04371+K08057+K04630+K07209+K04733+K04456+K07210+K04634+K02580+K04534+K04440+K04630+K04382+K04441+K04354+K05858+K04632
Metabolism	Amino acid metabolism	Tryptophan metabolism	7	52	0.921486	1	ko00380	ENSMUSG00000020664;ENSMUSG00000003809;ENSMUSG00000010025;ENSMUSG00000023832;ENSMUSG00000007833;ENSMUSG00000024087;ENSMUSG00000026687	K00382+K00252+K00128+K00626+K00128+K07410+K00149
Human Diseases	Infectious diseases	Measles	32	197	0.931282	1	ko05162	ENSMUSG00000022812;ENSMUSG00000021025;ENSMUSG00000022971;ENSMUSG00000022967;ENSMUSG00000031077;ENSMUSG00000029613;ENSMUSG00000074698;ENSMUSG00000007659;ENSMUSG00000002083;ENSMUSG00000026104;ENSMUSG00000031537;ENSMUSG00000059883;ENSMUSG00000024387;ENSMUSG00000004056;ENSMUSG00000063694;ENSMUSG00000004221;ENSMUSG00000029026;ENSMUSG00000028163;ENSMUSG00000024959;ENSMUSG00000020366;ENSMUSG00000031207;…	K03083+K04734+K05131+K05130+K02373+K16194+K03097+K04570+K10132+K11220+K07209+K04733+K03115+K04456+K08738+K07210+K10148+K02580+K02158+K04440+K05763+K03097+K02091+K14021+K03171+K04427+K04726+K10152+K06626+K14216+K04399+K06626
Metabolism	Amino acid metabolism	Histidine metabolism	3	28	0.940915	1	ko00340	ENSMUSG00000010025;ENSMUSG00000007833;ENSMUSG00000026687	K00128+K00128+K00149
Human Diseases	Endocrine and metabolic diseases	Maturity onset diabetes of the young	3	29	0.949842	1	ko04950	ENSMUSG00000022528;ENSMUSG00000041798;ENSMUSG00000027434	K06054+K12407+K08029
Metabolism	Carbohydrate metabolism	Starch and sucrose metabolism	4	36	0.949913	1	ko00500	ENSMUSG00000062646;ENSMUSG00000019528;ENSMUSG00000029171;ENSMUSG00000041798	K12317+K00750+K15779+K12407
Organismal Systems	Endocrine system	Renin-angiotensin system	4	38	0.963056	1	ko04614	ENSMUSG00000049115;ENSMUSG00000021710;ENSMUSG00000031007;ENSMUSG00000004929	K04166+K01393+K19514+K01392
Organismal Systems	Excretory system	Aldosterone-regulated sodium reabsorption	4	40	0.972933	1	ko04960	ENSMUSG00000024122;ENSMUSG00000063065;ENSMUSG00000002504;ENSMUSG00000040907	K06276+K04371+K13358+K01539
Organismal Systems	Digestive system	Fat digestion and absorption	4	40	0.972933	1	ko04975	ENSMUSG00000028517;ENSMUSG00000021759;ENSMUSG00000052151;ENSMUSG00000026922	K01080+K01080+K01080+K13509
Organismal Systems	Immune system	Th17 cell differentiation	21	147	0.974103	1	ko04659	ENSMUSG00000021270;ENSMUSG00000021025;ENSMUSG00000039656;ENSMUSG00000028991;ENSMUSG00000002603;ENSMUSG00000022610;ENSMUSG00000023274;ENSMUSG00000063065;ENSMUSG00000037992;ENSMUSG00000026104;ENSMUSG00000031537;ENSMUSG00000021109;ENSMUSG00000004221;ENSMUSG00000002147;ENSMUSG00000022514;ENSMUSG00000028163;ENSMUSG00000028161;ENSMUSG00000020366;ENSMUSG00000000791;ENSMUSG00000053436;ENSMUSG00000027544	K04079+K04734+K08525+K07203+K13375+K04441+K06454+K04371+K08527+K11220+K07209+K08268+K07210+K11225+K04723+K02580+K04348+K04440+K05063+K04441+K17332
Environmental Information Processing	Signal transduction	PI3K-Akt signaling pathway	84	499	0.975788	1	ko04151	ENSMUSG00000022812;ENSMUSG00000021270;ENSMUSG00000022971;ENSMUSG00000022967;ENSMUSG00000028518;ENSMUSG00000076432;ENSMUSG00000028991;ENSMUSG00000024122;ENSMUSG00000018965;ENSMUSG00000050917;ENSMUSG00000032058;ENSMUSG00000026478;ENSMUSG00000024777;ENSMUSG00000031732;ENSMUSG00000034801;ENSMUSG00000022052;ENSMUSG00000002900;ENSMUSG00000007659;ENSMUSG00000015461;ENSMUSG00000054252;ENSMUSG00000063065;…	K03083+K04079+K05131+K05130+K07198+K16197+K07203+K06276+K16198+K04358+K03456+K05635+K11584+K16340+K03099+K04354+K05636+K04570+K09049+K05094+K04371+K07207+K06240+K06591+K16197+K05462+K07209+K05087+K04456+K11584+K03900+K07826+K05461+K04273+K07210+K16837+K08270+K16332+K03914+K02582+K02580+K04360+K03258+K06588+K04536+K05097+K07204+K02158+K17386+K07205+K06237+K11583+K06237+K05629+K04347+K02091+K23691+…
Environmental Information Processing	Signal transduction	Hedgehog signaling pathway - fly	1	17	0.978149	1	ko04341	ENSMUSG00000058665	K09319
Organismal Systems	Immune system	Th1 and Th2 cell differentiation	18	131	0.978188	1	ko04658	ENSMUSG00000021025;ENSMUSG00000022610;ENSMUSG00000023274;ENSMUSG00000063065;ENSMUSG00000026104;ENSMUSG00000031537;ENSMUSG00000004221;ENSMUSG00000061143;ENSMUSG00000002147;ENSMUSG00000028163;ENSMUSG00000028161;ENSMUSG00000020366;ENSMUSG00000014773;ENSMUSG00000000791;ENSMUSG00000053436;ENSMUSG00000038146;ENSMUSG00000027544;ENSMUSG00000027276	K04734+K04441+K06454+K04371+K11220+K07209+K07210+K06061+K11225+K02580+K04348+K04440+K06051+K05063+K04441+K20995+K17332+K06052
Organismal Systems	Digestive system	Pancreatic secretion	15	114	0.98069	1	ko04972	ENSMUSG00000024597;ENSMUSG00000019943;ENSMUSG00000005580;ENSMUSG00000024639;ENSMUSG00000022840;ENSMUSG00000027562;ENSMUSG00000003037;ENSMUSG00000063142;ENSMUSG00000030302;ENSMUSG00000004771;ENSMUSG00000060961;ENSMUSG00000040907;ENSMUSG00000020788;ENSMUSG00000051177;ENSMUSG00000027523	K10951+K05850+K08049+K04634+K08045+K18245+K07901+K04936+K05850+K07904+K13575+K01539+K05853+K05858+K04632
Metabolism	Xenobiotics biodegradation and metabolism	Metabolism of xenobiotics by cytochrome P450	10	83	0.981416	1	ko00980	ENSMUSG00000025068;ENSMUSG00000028138;ENSMUSG00000090124;ENSMUSG00000090145;ENSMUSG00000054545;ENSMUSG00000089943;ENSMUSG00000090171;ENSMUSG00000089960;ENSMUSG00000024087;ENSMUSG00000028743	K00799+K00121+K00699+K00699+K00699+K00699+K00699+K00699+K07410+K15303
Metabolism	Metabolism of cofactors and vitamins	Retinol metabolism	13	102	0.981455	1	ko00830	ENSMUSG00000025004;ENSMUSG00000038656;ENSMUSG00000053773;ENSMUSG00000028138;ENSMUSG00000063415;ENSMUSG00000022210;ENSMUSG00000090124;ENSMUSG00000090145;ENSMUSG00000054545;ENSMUSG00000089943;ENSMUSG00000090171;ENSMUSG00000089960;ENSMUSG00000066026	K07413+K07424+K11150+K00121+K12664+K11147+K00699+K00699+K00699+K00699+K00699+K00699+K11146
Environmental Information Processing	Signal transduction	Jak-STAT signaling pathway	26	183	0.985488	1	ko04630	ENSMUSG00000022971;ENSMUSG00000022969;ENSMUSG00000022967;ENSMUSG00000037104;ENSMUSG00000028991;ENSMUSG00000059326;ENSMUSG00000034801;ENSMUSG00000007659;ENSMUSG00000026104;ENSMUSG00000020027;ENSMUSG00000004056;ENSMUSG00000025423;ENSMUSG00000022847;ENSMUSG00000028101;ENSMUSG00000056153;ENSMUSG00000002147;ENSMUSG00000053113;ENSMUSG00000038037;ENSMUSG00000023206;ENSMUSG00000000489;ENSMUSG00000024241;…	K05131+K05135+K05130+K04698+K07203+K05066+K03099+K04570+K11220+K04695+K04456+K16063+K06854+K16064+K04699+K11225+K04696+K04694+K05074+K17386+K03099+K05063+K04702+K10152+K07293+K02833
Organismal Systems	Endocrine system	PPAR signaling pathway	11	92	0.986356	1	ko03320	ENSMUSG00000039656;ENSMUSG00000024122;ENSMUSG00000028607;ENSMUSG00000038057;ENSMUSG00000015568;ENSMUSG00000027533;ENSMUSG00000030546;ENSMUSG00000002250;ENSMUSG00000031808;ENSMUSG00000020333;ENSMUSG00000026385	K08525+K06276+K08766+K08762+K01059+K08754+K08768+K04504+K08745+K01897+K08762
Cellular Processes	Cell growth and death	Necroptosis	25	178	0.986614	1	ko04217	ENSMUSG00000021270;ENSMUSG00000022971;ENSMUSG00000022967;ENSMUSG00000022789;ENSMUSG00000031913;ENSMUSG00000031077;ENSMUSG00000031633;ENSMUSG00000026473;ENSMUSG00000033852;ENSMUSG00000008892;ENSMUSG00000026104;ENSMUSG00000024661;ENSMUSG00000002147;ENSMUSG00000038467;ENSMUSG00000066551;ENSMUSG00000021820;ENSMUSG00000029500;ENSMUSG00000021794;ENSMUSG00000025371;ENSMUSG00000020366;ENSMUSG00000020402;…	K04079+K05131+K05130+K17065+K12196+K02373+K05863+K01915+K16342+K15041+K11220+K00522+K11225+K12194+K10802+K04515+K15637+K00261+K12195+K04440+K05862+K03171+K13625+K04726+K04982
Metabolism	Metabolism of cofactors and vitamins	Folate biosynthesis	2	29	0.987807	1	ko00790	ENSMUSG00000064120;ENSMUSG00000037580	K20967+K01495
Environmental Information Processing	Signal transduction	Phospholipase D signaling pathway	41	273	0.988628	1	ko04072	ENSMUSG00000028517;ENSMUSG00000028991;ENSMUSG00000018001;ENSMUSG00000028126;ENSMUSG00000049115;ENSMUSG00000044147;ENSMUSG00000019843;ENSMUSG00000034801;ENSMUSG00000063065;ENSMUSG00000002496;ENSMUSG00000033852;ENSMUSG00000034330;ENSMUSG00000004056;ENSMUSG00000005580;ENSMUSG00000021759;ENSMUSG00000019966;ENSMUSG00000033446;ENSMUSG00000004815;ENSMUSG00000017132;ENSMUSG00000048376;ENSMUSG00000008859;…	K01080+K07203+K18441+K00889+K04166+K07941+K05703+K03099+K04371+K07207+K16342+K05859+K04456+K08049+K01080+K05461+K04273+K00901+K18441+K03914+K07834+K08045+K17386+K23484+K03099+K01115+K07208+K01080+K17447+K04718+K18441+K00901+K07293+K04639+K00901+K01528+K04346+K02833+K05858+K04632+K13509
Organismal Systems	Sensory system	Taste transduction	10	87	0.988642	1	ko04742	ENSMUSG00000005469;ENSMUSG00000049511;ENSMUSG00000034656;ENSMUSG00000021721;ENSMUSG00000028950;ENSMUSG00000020704;ENSMUSG00000051331;ENSMUSG00000024462;ENSMUSG00000039809;ENSMUSG00000009246	K04345+K04153+K04344+K04153+K04624+K04828+K04850+K04615+K04615+K04980
Metabolism	Xenobiotics biodegradation and metabolism	Drug metabolism - cytochrome P450	8	74	0.989094	1	ko00982	ENSMUSG00000025068;ENSMUSG00000028138;ENSMUSG00000090124;ENSMUSG00000090145;ENSMUSG00000054545;ENSMUSG00000089943;ENSMUSG00000090171;ENSMUSG00000089960	K00799+K00121+K00699+K00699+K00699+K00699+K00699+K00699
Metabolism	Lipid metabolism	Steroid hormone biosynthesis	12	103	0.992098	1	ko00140	ENSMUSG00000025004;ENSMUSG00000038656;ENSMUSG00000029233;ENSMUSG00000000326;ENSMUSG00000090124;ENSMUSG00000090145;ENSMUSG00000054545;ENSMUSG00000089943;ENSMUSG00000090171;ENSMUSG00000089960;ENSMUSG00000024087;ENSMUSG00000027195	K07413+K07424+K12345+K00545+K00699+K00699+K00699+K00699+K00699+K00699+K07410+K10251
Organismal Systems	Endocrine system	Ovarian Steroidogenesis	7	70	0.992706	1	ko04913	ENSMUSG00000005469;ENSMUSG00000033852;ENSMUSG00000005533;ENSMUSG00000005580;ENSMUSG00000022840;ENSMUSG00000024087;ENSMUSG00000027523	K04345+K16342+K05087+K08049+K08045+K07410+K04632
Organismal Systems	Digestive system	Carbohydrate digestion and absorption	4	50	0.994744	1	ko04973	ENSMUSG00000004056;ENSMUSG00000032114;ENSMUSG00000040907;ENSMUSG00000051177	K04456+K08171+K01539+K05858
Metabolism	Lipid metabolism	alpha-Linolenic acid metabolism	1	26	0.997123	1	ko00592	ENSMUSG00000033852	K16342
Organismal Systems	Immune system	Fc gamma R-mediated phagocytosis	28	213	0.997274	1	ko04666	ENSMUSG00000045038;ENSMUSG00000028517;ENSMUSG00000024381;ENSMUSG00000047945;ENSMUSG00000006134;ENSMUSG00000022377;ENSMUSG00000028126;ENSMUSG00000044147;ENSMUSG00000009621;ENSMUSG00000021948;ENSMUSG00000063065;ENSMUSG00000029622;ENSMUSG00000003283;ENSMUSG00000033852;ENSMUSG00000034330;ENSMUSG00000004056;ENSMUSG00000021759;ENSMUSG00000030403;ENSMUSG00000021314;ENSMUSG00000036995;ENSMUSG00000033335;…	K18050+K01080+K12562+K13536+K04438+K12488+K00889+K07941+K05730+K06068+K04371+K05757+K08893+K16342+K05859+K04456+K01080+K06274+K12562+K12488+K23484+K05755+K01115+K05730+K01080+K04718+K05854+K15909
Metabolism	Amino acid metabolism	Tyrosine metabolism	2	40	0.998639	1	ko00350	ENSMUSG00000028138;ENSMUSG00000000326	K00121+K00545
Human Diseases	Cancers	Chemical carcinogenesis	11	111	0.998829	1	ko05204	ENSMUSG00000025004;ENSMUSG00000038656;ENSMUSG00000025068;ENSMUSG00000028138;ENSMUSG00000090124;ENSMUSG00000090145;ENSMUSG00000054545;ENSMUSG00000089943;ENSMUSG00000090171;ENSMUSG00000089960;ENSMUSG00000024087	K07413+K07424+K00799+K00121+K00699+K00699+K00699+K00699+K00699+K00699+K07410
Environmental Information Processing	Signaling molecules and interaction	Cell adhesion molecules (CAMs)	25	207	0.999261	1	ko04514	ENSMUSG00000024304;ENSMUSG00000039542;ENSMUSG00000024109;ENSMUSG00000039419;ENSMUSG00000022636;ENSMUSG00000033768;ENSMUSG00000000305;ENSMUSG00000023274;ENSMUSG00000022261;ENSMUSG00000025321;ENSMUSG00000055022;ENSMUSG00000053062;ENSMUSG00000033278;ENSMUSG00000020598;ENSMUSG00000020592;ENSMUSG00000073406;ENSMUSG00000049939;ENSMUSG00000033295;ENSMUSG00000025809;ENSMUSG00000000732;ENSMUSG00000039115;…	K06736+K06491+K07377+K07380+K06547+K07377+K06797+K06454+K16336+K06591+K06759+K06735+K05693+K06756+K06257+K06751+K16351+K05695+K05719+K06710+K06585+K06780+K07523+K06089+K06487
Metabolism	Lipid metabolism	Linoleic acid metabolism	3	56	0.999624	1	ko00591	ENSMUSG00000025004;ENSMUSG00000033852;ENSMUSG00000038656	K07413+K16342+K07424
Human Diseases	Infectious diseases	Epstein-Barr virus infection	55	399	0.999698	1	ko05169	ENSMUSG00000021025;ENSMUSG00000022971;ENSMUSG00000022967;ENSMUSG00000024308;ENSMUSG00000031077;ENSMUSG00000039067;ENSMUSG00000027715;ENSMUSG00000016477;ENSMUSG00000022610;ENSMUSG00000031609;ENSMUSG00000003814;ENSMUSG00000026104;ENSMUSG00000031537;ENSMUSG00000059883;ENSMUSG00000042557;ENSMUSG00000006998;ENSMUSG00000034330;ENSMUSG00000004056;ENSMUSG00000063694;ENSMUSG00000002102;ENSMUSG00000022105;…	K04734+K05131+K05130+K08058+K02373+K03038+K06627+K06620+K04441+K19202+K08057+K11220+K07209+K04733+K11644+K03028+K05859+K04456+K08738+K03065+K06618+K07210+K04432+K04469+K11838+K06054+K02580+K09389+K06751+K04440+K04403+K07606+K06065+K03875+K02091+K14021+K08056+K03061+K03171+K03036+K04441+K08055+K04466+K04427+K04726+K10152+K05854+K06626+K03066+K14216+K04399+K16341+K04433+K06626+K03030
Human Diseases	Cardiovascular diseases	Dilated cardiomyopathy (DCM)	24	217	0.999888	1	ko05414	ENSMUSG00000035283;ENSMUSG00000002603;ENSMUSG00000020882;ENSMUSG00000005469;ENSMUSG00000030376;ENSMUSG00000025321;ENSMUSG00000001964;ENSMUSG00000005580;ENSMUSG00000053395;ENSMUSG00000079055;ENSMUSG00000022817;ENSMUSG00000022840;ENSMUSG00000031799;ENSMUSG00000062825;ENSMUSG00000025809;ENSMUSG00000027940;ENSMUSG00000051331;ENSMUSG00000039115;ENSMUSG00000020723;ENSMUSG00000027087;ENSMUSG00000029580;…	K04141+K13375+K04862+K04345+K05849+K06591+K12569+K08049+K04873+K05849+K06588+K08045+K10375+K05692+K05719+K09290+K04850+K06585+K04869+K06487+K05692+K05853+K04632+K04865
Environmental Information Processing	Signal transduction	Calcium signaling pathway	44	355	0.999965	1	ko04020	ENSMUSG00000035283;ENSMUSG00000031616;ENSMUSG00000031633;ENSMUSG00000049115;ENSMUSG00000005469;ENSMUSG00000024524;ENSMUSG00000003752;ENSMUSG00000034656;ENSMUSG00000001175;ENSMUSG00000030376;ENSMUSG00000099269;ENSMUSG00000038855;ENSMUSG00000008892;ENSMUSG00000019943;ENSMUSG00000034330;ENSMUSG00000036879;ENSMUSG00000019370;ENSMUSG00000005580;ENSMUSG00000024639;ENSMUSG00000079055;ENSMUSG00000045382;…	K04141+K04197+K05863+K04166+K04345+K04633+K00911+K04344+K02183+K05849+K02183+K00911+K15041+K05850+K05859+K07190+K02183+K08049+K04634+K05849+K04189+K03914+K16058+K04267+K04515+K04348+K04856+K04961+K05862+K05850+K23450+K09565+K04266+K04850+K04718+K04161+K05212+K16896+K16057+K05211+K05853+K04137+K05858+K04632
Human Diseases	Infectious diseases	Tuberculosis	36	305	0.999966	1	ko05152	ENSMUSG00000022969;ENSMUSG00000023994;ENSMUSG00000016534;ENSMUSG00000024359;ENSMUSG00000024121;ENSMUSG00000031077;ENSMUSG00000002603;ENSMUSG00000031447;ENSMUSG00000032688;ENSMUSG00000022610;ENSMUSG00000063065;ENSMUSG00000001175;ENSMUSG00000099269;ENSMUSG00000026104;ENSMUSG00000059883;ENSMUSG00000004056;ENSMUSG00000063694;ENSMUSG00000019370;ENSMUSG00000036120;ENSMUSG00000028163;ENSMUSG00000021820;…	K05135+K08064+K06528+K04043+K02155+K02373+K13375+K06528+K07369+K04441+K04371+K02183+K02183+K11220+K04733+K04456+K08738+K02183+K08062+K02580+K04515+K04348+K07888+K02158+K08862+K04440+K03661+K14958+K03171+K04441+K04718+K05704+K04726+K06560+K02144+K04399
Organismal Systems	Immune system	Antigen processing and presentation	11	136	0.99997	1	ko04612	ENSMUSG00000021270;ENSMUSG00000024308;ENSMUSG00000023994;ENSMUSG00000023274;ENSMUSG00000003814;ENSMUSG00000036120;ENSMUSG00000078652;ENSMUSG00000073406;ENSMUSG00000020368;ENSMUSG00000027248;ENSMUSG00000060802	K04079+K08058+K08064+K06454+K08057+K08062+K06698+K06751+K08054+K08056+K08055
Organismal Systems	Immune system	B cell receptor signaling pathway	19	200	0.999987	1	ko04662	ENSMUSG00000022812;ENSMUSG00000021025;ENSMUSG00000032688;ENSMUSG00000034801;ENSMUSG00000009621;ENSMUSG00000063065;ENSMUSG00000031537;ENSMUSG00000034330;ENSMUSG00000004056;ENSMUSG00000004221;ENSMUSG00000028163;ENSMUSG00000028161;ENSMUSG00000024241;ENSMUSG00000033721;ENSMUSG00000042228;ENSMUSG00000032737;ENSMUSG00000036526;ENSMUSG00000025499;ENSMUSG00000027544	K03083+K04734+K07369+K03099+K05730+K04371+K07209+K05859+K04456+K07210+K02580+K04348+K03099+K05730+K05854+K15909+K07367+K02833+K17332
Organismal Systems	Immune system	Fc epsilon RI signaling pathway	17	190	0.999993	1	ko04664	ENSMUSG00000024122;ENSMUSG00000022610;ENSMUSG00000019843;ENSMUSG00000034801;ENSMUSG00000009621;ENSMUSG00000063065;ENSMUSG00000033852;ENSMUSG00000034330;ENSMUSG00000004056;ENSMUSG00000018932;ENSMUSG00000020366;ENSMUSG00000024241;ENSMUSG00000053436;ENSMUSG00000033721;ENSMUSG00000042228;ENSMUSG00000020623;ENSMUSG00000025499	K06276+K04441+K05703+K03099+K05730+K04371+K16342+K05859+K04456+K04432+K04440+K03099+K04441+K05730+K05854+K04433+K02833
Cellular Processes	Transport and catabolism	Phagosome	34	307	0.999994	1	ko04145	ENSMUSG00000018707;ENSMUSG00000052459;ENSMUSG00000016534;ENSMUSG00000030082;ENSMUSG00000024121;ENSMUSG00000031447;ENSMUSG00000001473;ENSMUSG00000003814;ENSMUSG00000028879;ENSMUSG00000043091;ENSMUSG00000006519;ENSMUSG00000036103;ENSMUSG00000001525;ENSMUSG00000022817;ENSMUSG00000062380;ENSMUSG00000000711;ENSMUSG00000073406;ENSMUSG00000027012;ENSMUSG00000020368;ENSMUSG00000033379;ENSMUSG00000062825;…	K10413+K02145+K06528+K10956+K02155+K06528+K07375+K08057+K13813+K07374+K08009+K10062+K07375+K06588+K07375+K07888+K06751+K10415+K08054+K03661+K05692+K08488+K04659+K12182+K02148+K05719+K10416+K10416+K06560+K02144+K06487+K07375+K05692+K07342
Human Diseases	Infectious diseases	Malaria	5	98	0.999996	1	ko05144	ENSMUSG00000002603;ENSMUSG00000022261;ENSMUSG00000040249;ENSMUSG00000020592;ENSMUSG00000028047	K13375+K16336+K04550+K06257+K04659
Environmental Information Processing	Signaling molecules and interaction	Neuroactive ligand-receptor interaction	44	375	0.999996	1	ko04080	ENSMUSG00000035283;ENSMUSG00000039942;ENSMUSG00000031616;ENSMUSG00000041736;ENSMUSG00000035431;ENSMUSG00000033981;ENSMUSG00000049115;ENSMUSG00000049511;ENSMUSG00000021721;ENSMUSG00000039059;ENSMUSG00000071230;ENSMUSG00000022935;ENSMUSG00000027577;ENSMUSG00000033446;ENSMUSG00000032017;ENSMUSG00000007653;ENSMUSG00000003476;ENSMUSG00000021678;ENSMUSG00000048376;ENSMUSG00000029778;ENSMUSG00000018500;…	K04141+K04261+K04197+K05770+K04217+K05198+K04166+K04153+K04153+K04151+K23141+K05201+K04806+K04273+K05204+K05181+K04579+K04234+K03914+K04587+K04267+K04307+K04199+K04232+K04292+K05254+K04265+K04266+K05203+K04581+K04132+K04578+K04161+K05212+K04615+K04269+K04615+K04139+K04218+K05186+K05181+K05211+K05241+K04137
Human Diseases	Cancers	Transcriptional misregulation in cancers	39	347	0.999997	1	ko05202	ENSMUSG00000066687;ENSMUSG00000031681;ENSMUSG00000039656;ENSMUSG00000035356;ENSMUSG00000024947;ENSMUSG00000027715;ENSMUSG00000056758;ENSMUSG00000007659;ENSMUSG00000016559;ENSMUSG00000024212;ENSMUSG00000037992;ENSMUSG00000025408;ENSMUSG00000042557;ENSMUSG00000025932;ENSMUSG00000034460;ENSMUSG00000028551;ENSMUSG00000005533;ENSMUSG00000021065;ENSMUSG00000004895;ENSMUSG00000000134;ENSMUSG00000013089;…	K10055+K04676+K08525+K14242+K14970+K06627+K09283+K04570+K11253+K15187+K08527+K04452+K11644+K15616+K15615+K06622+K05087+K00717+K13105+K09105+K15593+K15623+K15618+K09053+K09299+K02580+K13098+K04453+K11447+K09186+K14021+K06532+K11427+K10053+K09055+K02211+K09234+K15610+K15619
Metabolism	Lipid metabolism	Arachidonic acid metabolism	4	94	0.999999	1	ko00590	ENSMUSG00000025004;ENSMUSG00000033852;ENSMUSG00000071072;ENSMUSG00000026820	K07413+K16342+K15730+K05309
Organismal Systems	Immune system	Complement and coagulation cascades	4	95	0.999999	1	ko04610	ENSMUSG00000001930;ENSMUSG00000026399;ENSMUSG00000048376;ENSMUSG00000023224	K03900+K04006+K03914+K04001
Human Diseases	Immune diseases	Inflammatiory bowel disease (IBD)	5	105	0.999999	1	ko05321	ENSMUSG00000002603;ENSMUSG00000026104;ENSMUSG00000002147;ENSMUSG00000028163;ENSMUSG00000000791	K13375+K11220+K11225+K02580+K05063
Human Diseases	Infectious diseases	Leishmaniasis	15	192	0.999999	1	ko05140	ENSMUSG00000021025;ENSMUSG00000047945;ENSMUSG00000037742;ENSMUSG00000002603;ENSMUSG00000022610;ENSMUSG00000063065;ENSMUSG00000026104;ENSMUSG00000059883;ENSMUSG00000006519;ENSMUSG00000028163;ENSMUSG00000016349;ENSMUSG00000022414;ENSMUSG00000025809;ENSMUSG00000053436;ENSMUSG00000028284	K04734+K13536+K03231+K13375+K04441+K04371+K11220+K04733+K08009+K02580+K03231+K04403+K05719+K04441+K04427
Human Diseases	Endocrine and metabolic diseases	Type I diabetes mellitus	5	109	1	1	ko04940	ENSMUSG00000056553;ENSMUSG00000037852;ENSMUSG00000073406;ENSMUSG00000062995;ENSMUSG00000026204	K07817+K01294+K06751+K19863+K07817
Human Diseases	Infectious diseases	Amoebiasis	19	232	1	1	ko05146	ENSMUSG00000002603;ENSMUSG00000026478;ENSMUSG00000005469;ENSMUSG00000024524;ENSMUSG00000002900;ENSMUSG00000015647;ENSMUSG00000021125;ENSMUSG00000015143;ENSMUSG00000024639;ENSMUSG00000028163;ENSMUSG00000021823;ENSMUSG00000000711;ENSMUSG00000028691;ENSMUSG00000054808;ENSMUSG00000031502;ENSMUSG00000031503;ENSMUSG00000004951;ENSMUSG00000051177;ENSMUSG00000027523	K13375+K05635+K04345+K04633+K05636+K06240+K01476+K05699+K04634+K02580+K05700+K07888+K13279+K05699+K06237+K06237+K04455+K05858+K04632
Environmental Information Processing	Signaling molecules and interaction	Cytokine-cytokine receptor interaction	25	306	1	1	ko04060	ENSMUSG00000022971;ENSMUSG00000022969;ENSMUSG00000022967;ENSMUSG00000023905;ENSMUSG00000002603;ENSMUSG00000059326;ENSMUSG00000023274;ENSMUSG00000035678;ENSMUSG00000022847;ENSMUSG00000045382;ENSMUSG00000022514;ENSMUSG00000027859;ENSMUSG00000041324;ENSMUSG00000037660;ENSMUSG00000025352;ENSMUSG00000023206;ENSMUSG00000059327;ENSMUSG00000032726;ENSMUSG00000000791;ENSMUSG00000018752;ENSMUSG00000089669;…	K05131+K05135+K05130+K05149+K13375+K05066+K06454+K05472+K06854+K04189+K04723+K02582+K04667+K20013+K22679+K05074+K05480+K16622+K05063+K05475+K05475+K13596+K05496+K21283+K13568
Environmental Information Processing	Signaling molecules and interaction	Viral protein interaction with cytokine and cytokine receptor	2	97	1	1	ko04061	ENSMUSG00000022969;ENSMUSG00000045382	K05135+K04189
Environmental Information Processing	Signal transduction	NF-kappa B signaling pathway	21	269	1	1	ko04064	ENSMUSG00000021025;ENSMUSG00000074698;ENSMUSG00000032688;ENSMUSG00000007659;ENSMUSG00000031537;ENSMUSG00000059883;ENSMUSG00000034330;ENSMUSG00000024387;ENSMUSG00000004221;ENSMUSG00000025225;ENSMUSG00000015120;ENSMUSG00000035476;ENSMUSG00000028163;ENSMUSG00000022414;ENSMUSG00000059327;ENSMUSG00000046707;ENSMUSG00000031887;ENSMUSG00000020941;ENSMUSG00000028284;ENSMUSG00000042228;ENSMUSG00000036526	K04734+K03097+K07369+K04570+K07209+K04733+K05859+K03115+K07210+K04469+K10577+K12793+K02580+K04403+K05480+K03097+K03171+K04466+K04427+K05854+K07367
Organismal Systems	Immune system	Hematopoietic cell lineage	6	217	1	1	ko04640	ENSMUSG00000059326;ENSMUSG00000023274;ENSMUSG00000047139;ENSMUSG00000022847;ENSMUSG00000019966;ENSMUSG00000026399	K05066+K06454+K06469+K06854+K05461+K04006
Organismal Systems	Immune system	Natural killer cell mediated cytotoxicity	17	228	1	1	ko04650	ENSMUSG00000022971;ENSMUSG00000022967;ENSMUSG00000019843;ENSMUSG00000034801;ENSMUSG00000009621;ENSMUSG00000063065;ENSMUSG00000034330;ENSMUSG00000054520;ENSMUSG00000028161;ENSMUSG00000001127;ENSMUSG00000024241;ENSMUSG00000033721;ENSMUSG00000020312;ENSMUSG00000004446;ENSMUSG00000043733;ENSMUSG00000025499;ENSMUSG00000027544	K05131+K05130+K05703+K03099+K05730+K04371+K05859+K07984+K04348+K08845+K03099+K05730+K17447+K04726+K07293+K02833+K17332
Organismal Systems	Immune system	Intestinal immune network for IgA production	7	207	1	1	ko04672	ENSMUSG00000002603;ENSMUSG00000045382;ENSMUSG00000023206;ENSMUSG00000000732;ENSMUSG00000020941;ENSMUSG00000018752;ENSMUSG00000089669	K13375+K04189+K05074+K06710+K04466+K05475+K05475
Organismal Systems	Sensory system	Olfactory transduction	13	1195	1	1	ko04740	ENSMUSG00000052920;ENSMUSG00000005469;ENSMUSG00000024524;ENSMUSG00000001175;ENSMUSG00000030376;ENSMUSG00000099269;ENSMUSG00000019370;ENSMUSG00000038115;ENSMUSG00000079055;ENSMUSG00000021820;ENSMUSG00000029064;ENSMUSG00000060216;ENSMUSG00000070856	K07376+K04345+K04633+K02183+K05849+K02183+K02183+K19497+K05849+K04515+K04536+K04439+K04257
Human Diseases	Infectious diseases	Pathogenic Escherichia coli infection	4	145	1	1	ko05130	ENSMUSG00000032999;ENSMUSG00000019467;ENSMUSG00000023010;ENSMUSG00000028953	K22265+K20690+K21889+K06185
Human Diseases	Infectious diseases	African trypanosomiasis	4	158	1	1	ko05143	ENSMUSG00000024639;ENSMUSG00000021678;ENSMUSG00000004929;ENSMUSG00000051177	K04634+K04234+K01392+K05858
Human Diseases	Immune diseases	Autoimmune thyroid disease	1	238	1	1	ko05320	ENSMUSG00000073406	K06751
Human Diseases	Immune diseases	Systemic lupus erythematosus	5	304	1	1	ko05322	ENSMUSG00000016559;ENSMUSG00000015143;ENSMUSG00000002477;ENSMUSG00000054808;ENSMUSG00000027404	K11253+K05699+K11087+K05699+K11086
Human Diseases	Immune diseases	Rheumatoid arthritis	9	260	1	1	ko05323	ENSMUSG00000052459;ENSMUSG00000024121;ENSMUSG00000002603;ENSMUSG00000033379;ENSMUSG00000022295;ENSMUSG00000023951;ENSMUSG00000018752;ENSMUSG00000089669;ENSMUSG00000033793	K02145+K02155+K13375+K03661+K02148+K05448+K05475+K05475+K02144
Human Diseases	Immune diseases	Allograft rejection	1	222	1	1	ko05330	ENSMUSG00000073406	K06751
Human Diseases	Immune diseases	Graft-versus-host disease	1	97	1	1	ko05332	ENSMUSG00000073406	K06751
Human Diseases	Immune diseases	Primary immunodeficiency	4	161	1	1	ko05340	ENSMUSG00000023274;ENSMUSG00000004221;ENSMUSG00000036120;ENSMUSG00000029591	K06454+K07210+K08062+K03648
Human Diseases	Cardiovascular diseases	Viral myocarditis	10	246	1	1	ko05416	ENSMUSG00000019843;ENSMUSG00000026596;ENSMUSG00000063694;ENSMUSG00000026399;ENSMUSG00000073406;ENSMUSG00000005610;ENSMUSG00000062825;ENSMUSG00000004446;ENSMUSG00000028914;ENSMUSG00000029580	K05703+K08887+K08738+K04006+K06751+K03260+K05692+K04726+K04399+K05692
