# Supplementary material for: High Homocysteine-Thiolactone Leads to Reduced MENIN Protein Expression and an Impaired DNA Damage Response: Implications for Neural Tube Defects
Source: Mol Neurobiol. 2024 Feb 22;61(10):7369–83. doi: 10.1007/s12035-024-04033-7 (PMC11415403; doi:10.1007/s12035-024-04033-7)
Supplement: Supplementary file 8 — Supplementary file8 (XLSX 122 KB) [file 12035_2024_4033_MOESM8_ESM.xlsx]

## Sheet: Sheet1
Supplementary Table 6. Genes enriched to H3K79hcy in normal cultured N4EC by ChIP-seq analysis.
chr1	3213600	3214599	497097	Xkr4
chr1	3255200	3256599	497097	Xkr4
chr1	3275200	3276199	497097	Xkr4
chr1	3319400	3320399	497097	Xkr4
chr1	3414600	3416399	497097	Xkr4
chr1	3648600	3649999	497097	Xkr4
chr1	4298600	4299999	19888	Rp1
chr1	4308000	4308999	19888	Rp1
chr1	4314200	4315399	19888	Rp1
chr1	4332600	4333799	19888	Rp1
chr1	4396600	4397999	19888	Rp1
chr1	4486000	4486999	20671	Sox17
chr1	4859400	4860999	21399	Tcea1
chr1	4966000	4968199	58175	Rgs20
chr1	5044000	5045599	58175	Rgs20
chr1	5052600	5053799	58175	Rgs20
chr1	5055000	5056199	58175	Rgs20
chr1	5091000	5092599	108664	Atp6v1h
chr1	5099000	5099799	108664	Atp6v1h
chr1	5109400	5110399	108664	Atp6v1h
chr1	5129800	5131199	108664	Atp6v1h
chr1	5142600	5144799	108664	Atp6v1h
chr1	5145400	5146599	108664	Atp6v1h
chr1	5150800	5153399	108664	Atp6v1h
chr1	5588800	5589799	18387	Oprk1
chr1	5593400	5593999	18387	Oprk1
chr1	6247400	6248799	12421	Rb1cc1
chr1	6362400	6363399	620393	Fam150a
chr1	6482800	6483999	240690	St18
chr1	6528600	6529599	240690	St18
chr1	6565600	6566999	240690	St18
chr1	6579600	6580399	240690	St18
chr1	6632200	6633399	240690	St18
chr1	6648200	6649399	240690	St18
chr1	6691600	6692599	240690	St18
chr1	6708600	6709399	240690	St18
chr1	6758600	6759799	240690	St18
chr1	6761000	6762399	240690	St18
chr1	6768400	6769199	240690	St18
chr1	6773800	6774599	240690	St18
chr1	6776000	6777599	240690	St18
chr1	6785000	6786399	240690	St18
chr1	6823600	6826199	240690	St18
chr1	6836000	6837399	240690	St18
chr1	7157400	7159999	319263	Pcmtd1
chr1	8376800	8378599	71096	Sntg1
chr1	8385000	8385999	71096	Sntg1
chr1	8420600	8422599	71096	Sntg1
chr1	8485800	8486799	71096	Sntg1
chr1	8507000	8507999	71096	Sntg1
chr1	8535400	8536799	71096	Sntg1
chr1	8582000	8583399	71096	Sntg1
chr1	8634000	8634399	71096	Sntg1
chr1	8714200	8715199	71096	Sntg1
chr1	8761200	8761599	71096	Sntg1
chr1	8786400	8786999	71096	Sntg1
chr1	8815000	8815999	71096	Sntg1
chr1	8858000	8858999	71096	Sntg1
chr1	8878600	8879599	71096	Sntg1
chr1	8940400	8941799	71096	Sntg1
chr1	9010000	9011799	71096	Sntg1
chr1	9021000	9022599	71096	Sntg1
chr1	9047200	9047799	71096	Sntg1
chr1	9069000	9069999	71096	Sntg1
chr1	9095000	9096399	71096	Sntg1
chr1	9116000	9118199	71096	Sntg1
chr1	9183800	9184599	71096	Sntg1
chr1	9194000	9195399	71096	Sntg1
chr1	9209400	9210199	71096	Sntg1
chr1	9252800	9253599	71096	Sntg1
chr1	9273200	9273799	71096	Sntg1
chr1	9567200	9568999	72481	2610203C22Rik
chr1	9567200	9568999	76187	Adhfe1
chr1	9573000	9573799	72481	2610203C22Rik
chr1	9584400	9584999	72481	2610203C22Rik
chr1	9591800	9592999	72481	2610203C22Rik
chr1	9591800	9592999	76982	3110035E14Rik
chr1	9606400	9607799	72481	2610203C22Rik
chr1	9606400	9607799	76982	3110035E14Rik
chr1	9669800	9671599	17864	Mybl1
chr1	9674600	9675999	17864	Mybl1
chr1	9744400	9745399	73331	1700034P13Rik
chr1	9888000	9889199	170755	Sgk3
chr1	9929800	9930599	240697	Mcmdc2
chr1	9950000	9951199	100039596	Tcf24
chr1	9978000	9979199	69312	Ppp1r42
chr1	10173800	10174799	211673	Arfgef1
chr1	10197000	10198799	211673	Arfgef1
chr1	10326400	10327599	329093	Cpa6
chr1	10344800	10346199	329093	Cpa6
chr1	10362200	10363999	329093	Cpa6
chr1	10388200	10389199	329093	Cpa6
chr1	10403600	10405599	329093	Cpa6
chr1	10439400	10440799	329093	Cpa6
chr1	10450400	10453199	329093	Cpa6
chr1	10470600	10471199	329093	Cpa6
chr1	10495600	10496399	329093	Cpa6
chr1	10511800	10512799	329093	Cpa6
chr1	10581000	10581999	329093	Cpa6
chr1	10625600	10626799	329093	Cpa6
chr1	10645400	10647199	329093	Cpa6
chr1	10655600	10656999	329093	Cpa6
chr1	10658600	10659999	329093	Cpa6
chr1	10686000	10687199	329093	Cpa6
chr1	10694400	10695999	329093	Cpa6
chr1	10699800	10700599	329093	Cpa6
chr1	11027200	11027999	109294	Prex2
chr1	11078200	11078799	109294	Prex2
chr1	11087000	11087799	109294	Prex2
chr1	11109000	11109799	109294	Prex2
chr1	11130400	11131399	109294	Prex2
chr1	11170800	11171799	109294	Prex2
chr1	11193800	11194799	109294	Prex2
chr1	11218800	11219999	109294	Prex2
chr1	11235200	11235999	109294	Prex2
chr1	11263000	11263999	109294	Prex2
chr1	11282800	11283999	109294	Prex2
chr1	11292600	11293799	109294	Prex2
chr1	11425200	11425799	320492	A830018L16Rik
chr1	11439200	11440399	320492	A830018L16Rik
chr1	11445800	11447599	320492	A830018L16Rik
chr1	11467000	11468199	320492	A830018L16Rik
chr1	11479400	11480399	320492	A830018L16Rik
chr1	11489000	11489999	320492	A830018L16Rik
chr1	11573600	11574199	320492	A830018L16Rik
chr1	11580400	11581399	320492	A830018L16Rik
chr1	11595800	11597799	320492	A830018L16Rik
chr1	11620800	11621799	320492	A830018L16Rik
chr1	11660800	11661999	320492	A830018L16Rik
chr1	11720000	11720999	320492	A830018L16Rik
chr1	11721800	11722799	320492	A830018L16Rik
chr1	11733200	11733799	320492	A830018L16Rik
chr1	11758200	11758999	320492	A830018L16Rik
chr1	11792200	11792999	320492	A830018L16Rik
chr1	11814800	11815799	320492	A830018L16Rik
chr1	11852600	11853399	320492	A830018L16Rik
chr1	11896600	11897599	320492	A830018L16Rik
chr1	11962600	11963799	320492	A830018L16Rik
chr1	12764800	12765399	240725	Sulf1
chr1	12832600	12833999	240725	Sulf1
chr1	12864000	12865599	240726	Slco5a1
chr1	12896000	12897399	240726	Slco5a1
chr1	12901800	12902799	240726	Slco5a1
chr1	12913800	12914399	240726	Slco5a1
chr1	12921400	12923199	240726	Slco5a1
chr1	12934800	12935799	240726	Slco5a1
chr1	12946200	12946999	240726	Slco5a1
chr1	13176200	13177399	17978	Ncoa2
chr1	13291200	13292199	17978	Ncoa2
chr1	13312800	13313999	17978	Ncoa2
chr1	13339600	13340799	17978	Ncoa2
chr1	13563200	13564599	72265	Tram1
chr1	13578000	13578599	72265	Tram1
chr1	13678600	13679999	381246	Xkr9
chr1	14260400	14261999	14048	Eya1
chr1	14265200	14265799	14048	Eya1
chr1	14892000	14893399	277328	Trpa1
chr1	14894600	14895599	277328	Trpa1
chr1	15355000	15355999	98741	Kcnb2
chr1	15370200	15372399	98741	Kcnb2
chr1	15380600	15381599	98741	Kcnb2
chr1	15383000	15384799	98741	Kcnb2
chr1	15391600	15393199	98741	Kcnb2
chr1	15397200	15398599	98741	Kcnb2
chr1	15537000	15537399	98741	Kcnb2
chr1	15551000	15551599	98741	Kcnb2
chr1	15570800	15571999	98741	Kcnb2
chr1	15579000	15579999	98741	Kcnb2
chr1	15608800	15610199	98741	Kcnb2
chr1	15658200	15659399	98741	Kcnb2
chr1	16079000	16079599	75799	4930444P10Rik
chr1	16315800	16316999	29819	Stau2
chr1	16324200	16325199	29819	Stau2
chr1	16336200	16337199	29819	Stau2
chr1	16340800	16341599	29819	Stau2
chr1	16345400	16346399	29819	Stau2
chr1	16346800	16347799	29819	Stau2
chr1	16349400	16350799	29819	Stau2
chr1	16427400	16428799	29819	Stau2
chr1	16433400	16434799	29819	Stau2
chr1	16453400	16454199	29819	Stau2
chr1	16568000	16569199	66799	Ube2w
chr1	16694200	16694999	17087	Ly96
chr1	17032400	17033599	57339	Jph1
chr1	17074000	17074599	57339	Jph1
chr1	18105200	18106599	78081	Crisp4
chr1	18113400	18114199	78081	Crisp4
chr1	19150600	19151799	226896	Tfap2d
chr1	20096200	20097799	241035	Pkhd1
chr1	20107800	20108599	241035	Pkhd1
chr1	20147200	20148599	241035	Pkhd1
chr1	20169000	20170399	241035	Pkhd1
chr1	20202000	20203599	241035	Pkhd1
chr1	20243200	20244599	241035	Pkhd1
chr1	20344000	20345599	241035	Pkhd1
chr1	20355000	20356399	241035	Pkhd1
chr1	20355000	20356399	75028	4930486I03Rik
chr1	20381200	20382799	241035	Pkhd1
chr1	20381200	20382799	75028	4930486I03Rik
chr1	20407600	20408599	241035	Pkhd1
chr1	20431800	20432799	241035	Pkhd1
chr1	20446800	20447799	241035	Pkhd1
chr1	20494000	20494599	241035	Pkhd1
chr1	20523200	20523999	241035	Pkhd1
chr1	20536600	20537799	241035	Pkhd1
chr1	20770400	20771399	257630	Il17f
chr1	20774000	20774599	257630	Il17f
chr1	20792800	20794199	17215	Mcm3
chr1	20802000	20803599	17215	Mcm3
chr1	20966800	20967599	71877	Efhc1
chr1	21437600	21438799	226922	Kcnq5
chr1	21522800	21524399	226922	Kcnq5
chr1	21540600	21541599	226922	Kcnq5
chr1	21544200	21545599	226922	Kcnq5
chr1	21588400	21589399	226922	Kcnq5
chr1	21614400	21615199	226922	Kcnq5
chr1	21619800	21621399	226922	Kcnq5
chr1	21659400	21660399	226922	Kcnq5
chr1	21665600	21666399	226922	Kcnq5
chr1	21706600	21707399	226922	Kcnq5
chr1	21809200	21810999	226922	Kcnq5
chr1	21827800	21828999	226922	Kcnq5
chr1	21854800	21856199	226922	Kcnq5
chr1	21865000	21865799	226922	Kcnq5
chr1	21866200	21867199	226922	Kcnq5
chr1	21873200	21874399	226922	Kcnq5
chr1	21883400	21884399	226922	Kcnq5
chr1	21904200	21905399	226922	Kcnq5
chr1	21908400	21909799	226922	Kcnq5
chr1	22321200	22322599	116837	Rims1
chr1	22358000	22358799	116837	Rims1
chr1	22578000	22579199	116837	Rims1
chr1	22712800	22713999	116837	Rims1
chr1	23107400	23108799	66755	4933415F23Rik
chr1	23858600	23860199	98366	Smap1
chr1	23923400	23924599	98366	Smap1
chr1	24406800	24407599	12823	Col19a1
chr1	24436600	24437599	12823	Col19a1
chr1	24472600	24473199	12823	Col19a1
chr1	24488600	24489999	12823	Col19a1
chr1	24565000	24566399	12823	Col19a1
chr1	24581800	24582799	12823	Col19a1
chr1	24591600	24592399	12823	Col19a1
chr1	24740800	24741199	68421	Lmbrd1
chr1	25165200	25166399	210933	Adgrb3
chr1	25171000	25171999	210933	Adgrb3
chr1	25172400	25173599	210933	Adgrb3
chr1	25287600	25288799	210933	Adgrb3
chr1	25306200	25307399	210933	Adgrb3
chr1	25325600	25326999	210933	Adgrb3
chr1	25333600	25334599	100504323	Gm20172
chr1	25333600	25334599	210933	Adgrb3
chr1	25349800	25351399	210933	Adgrb3
chr1	25354400	25355399	210933	Adgrb3
chr1	25399000	25400599	210933	Adgrb3
chr1	25438600	25439199	210933	Adgrb3
chr1	25441800	25442999	210933	Adgrb3
chr1	25590200	25590799	210933	Adgrb3
chr1	25595400	25596399	210933	Adgrb3
chr1	25597200	25597599	210933	Adgrb3
chr1	25609600	25610799	210933	Adgrb3
chr1	25773400	25774199	210933	Adgrb3
chr1	26742800	26745399	210940	4931408C20Rik
chr1	31240000	31241199	266744	Lgsn
chr1	31240000	31241199	70988	4931428L18Rik
chr1	31255600	31256799	266744	Lgsn
chr1	31255600	31256799	70988	4931428L18Rik
chr1	31323800	31325399	226957	Gm4850
chr1	32289600	32290799	170771	Khdrbs2
chr1	32348200	32349799	170771	Khdrbs2
chr1	32395000	32396799	170771	Khdrbs2
chr1	32411000	32411599	170771	Khdrbs2
chr1	32453800	32454999	170771	Khdrbs2
chr1	32463800	32464799	170771	Khdrbs2
chr1	32634600	32635799	170771	Khdrbs2
chr1	32660400	32661799	170771	Khdrbs2
chr1	32704400	32706199	170771	Khdrbs2
chr1	33522200	33523199	19076	Prim2
chr1	33559400	33560599	19076	Prim2
chr1	33561800	33562599	19076	Prim2
chr1	33572200	33573399	19076	Prim2
chr1	33583200	33584599	19076	Prim2
chr1	33611000	33611399	19076	Prim2
chr1	33634200	33634999	19076	Prim2
chr1	33655600	33656599	19076	Prim2
chr1	33689600	33691199	19076	Prim2
chr1	33704000	33704999	19076	Prim2
chr1	33833400	33834599	98403	Zfp451
chr1	33910600	33911399	320705	Bend6
chr1	33967200	33968399	13518	Dst
chr1	34051800	34052799	13518	Dst
chr1	34081000	34082799	13518	Dst
chr1	34112600	34113399	13518	Dst
chr1	34194000	34195199	13518	Dst
chr1	34358200	34359199	13518	Dst
chr1	34933800	34935999	226971	Plekhb2
chr1	36230600	36231399	320011	Uggt1
chr1	36287800	36288999	320011	Uggt1
chr1	36470800	36471799	100534273	Fer1l5
chr1	36489400	36491399	214895	Lman2l
chr1	36921400	36922399	56030	Tmem131
chr1	38542400	38543599	16764	Aff3
chr1	40318200	40318999	16177	Il1r1
chr1	40584600	40585399	16174	Il18rap
chr1	40606800	40607399	16174	Il18rap
chr1	40743600	40744999	226999	Slc9a2
chr1	42722400	42723999	66297	Pantr1
chr1	44009600	44010399	22019	Tpp2
chr1	44056600	44057799	22019	Tpp2
chr1	51815000	51816199	17912	Myo1b
chr1	52222400	52223799	14660	Gls
chr1	52519600	52520999	17936	Nab1
chr1	52858600	52859399	16329	Inpp1
chr1	53238400	53239399	69397	1700019A02Rik
chr1	53457400	53457799	627872	Dnah7a
chr1	53999600	54000799	329152	Hecw2
chr1	54009200	54010599	329152	Hecw2
chr1	54044400	54044999	329152	Hecw2
chr1	54074000	54075399	329152	Hecw2
chr1	54189600	54190799	329152	Hecw2
chr1	54409200	54410199	78016	Ccdc150
chr1	54531600	54533199	241062	Pgap1
chr1	54737000	54737999	329154	Ankrd44
chr1	54779800	54781199	329154	Ankrd44
chr1	54891800	54893399	329154	Ankrd44
chr1	57851600	57852799	67198	Spats2l
chr1	59013800	59014199	70827	Trak2
chr1	59237400	59238799	74018	Als2
chr1	59347600	59349399	271697	Cdk15
chr1	59932600	59933599	12168	Bmpr2
chr1	60027200	60027799	72750	Fam117b
chr1	60166000	60166999	241066	Carf
chr1	60284600	60285599	269198	Nbeal1
chr1	60523400	60524399	329165	Abi2
chr1	60558400	60559399	77300	Raph1
chr1	62530800	62531599	72823	Pard3b
chr1	63294400	63295199	73884	Zdbf2
chr1	63531800	63532999	23792	Adam23
chr1	63758400	63759199	76668	Mdh1b
chr1	64603600	64604399	12912	Creb1
chr1	64759200	64760199	227210	Ccnyl1
chr1	64919600	64920799	241075	Plekhm3
chr1	66403600	66404399	17756	Map2
chr1	68293400	68293799	13869	Erbb4
chr1	68942000	68942799	13869	Erbb4
chr1	69048400	69049399	13869	Erbb4
chr1	69689400	69690799	22779	Ikzf2
chr1	69698800	69700199	22779	Ikzf2
chr1	69907200	69908599	66722	Spag16
chr1	70003400	70004599	66722	Spag16
chr1	70124600	70125799	66722	Spag16
chr1	70245400	70245999	66722	Spag16
chr1	70269200	70269999	66722	Spag16
chr1	70562200	70562799	66722	Spag16
chr1	71331400	71332399	74591	Abca12
chr1	72678000	72678599	54380	Smarcal1
chr1	72734200	72735199	319695	Ankar
chr1	73735000	73735599	109198	6030407O03Rik
chr1	74025800	74026999	21961	Tns1
chr1	74481600	74482599	22349	Vil1
chr1	74481600	74482599	319651	Usp37
chr1	74508800	74509799	319651	Usp37
chr1	74513400	74514599	319651	Usp37
chr1	74738000	74739199	67534	Ttll4
chr1	75061600	75062599	75570	Nhej1
chr1	75066800	75067799	75570	Nhej1
chr1	75224400	75225399	381272	A630095N17Rik
chr1	78130600	78131599	18505	Pax3
chr1	80457600	80458599	72208	1700016L21Rik
chr1	82557200	82558399	12829	Col4a4
chr1	84400200	84401799	227325	Dner
chr1	84440400	84441799	227325	Dner
chr1	84670200	84671199	227325	Dner
chr1	87603000	87604399	20684	Sp100
chr1	88024000	88024999	70247	Psmd1
chr1	88161400	88162399	78795	Armc9
chr1	88694200	88696599	208718	Dis3l2
chr1	89051000	89052399	13599	Ecel1
chr1	90108000	90112199	22236	Ugt1a2
chr1	90108000	90112199	394432	Ugt1a7c
chr1	90108000	90112199	394433	Ugt1a5
chr1	90108000	90112199	394435	Ugt1a6b
chr1	90108000	90112199	394436	Ugt1a1
chr1	90108000	90112199	94284	Ugt1a6a
chr1	90121600	90128799	100040766	Mroh2a
chr1	90129400	90138999	100040766	Mroh2a
chr1	90139400	90140199	100040766	Mroh2a
chr1	90140600	90143999	100040766	Mroh2a
chr1	90144400	90145199	100040766	Mroh2a
chr1	90145600	90149799	100040766	Mroh2a
chr1	90150200	90151399	100040766	Mroh2a
chr1	90151800	90154799	100040766	Mroh2a
chr1	90155400	90158999	100040766	Mroh2a
chr1	90155400	90158999	381280	Hjurp
chr1	90159400	90166199	381280	Hjurp
chr1	90170000	90171399	381280	Hjurp
chr1	90172800	90173999	381280	Hjurp
chr1	90204400	90205199	171382	Trpm8
chr1	90205800	90207399	171382	Trpm8
chr1	91029200	91029999	98402	Sh3bp4
chr1	91042800	91043799	98402	Sh3bp4
chr1	91972000	91972999	74918	Iqca
chr1	93169200	93170399	67921	Ube2f
chr1	94352600	94353599	67273	Ndufa10
chr1	95426400	95427399	227377	Farp2
chr1	95494600	95495399	227377	Farp2
chr1	99737800	99739199	105689	Mycbp2
chr1	99917600	99918399	105689	Mycbp2
chr1	107200200	107201399	320311	Rnf152
chr1	107424400	107425599	27392	Pign
chr1	107921200	107922799	227449	Zcchc2
chr1	108766600	108767999	20724	Serpinb5
chr1	109408800	109410199	18788	Serpinb2
chr1	121450600	121451199	226352	Epb41l5
chr1	121904400	121905799	319229	Sctr
chr1	125277800	125278799	269109	Dpp10
chr1	127483400	127484599	74150	Slc35f5
chr1	127628400	127629599	71111	Gpr39
chr1	127915800	127916999	210356	Nckap5
chr1	129252800	129254399	107895	Mgat5
chr1	129838000	129838399	226407	Rab3gap1
chr1	131373600	131374799	210417	Thsd7b
chr1	131470400	131471199	210417	Thsd7b
chr1	131540200	131541599	210417	Thsd7b
chr1	131590200	131591399	210417	Thsd7b
chr1	131673600	131674599	210417	Thsd7b
chr1	132037200	132038399	210417	Thsd7b
chr1	132532600	132533399	12269	C4bp
chr1	132804600	132805599	58181	Il20
chr1	133236800	133237999	14270	Srgap2
chr1	133830800	133832399	98415	Nucks1
chr1	137060400	137061599	171469	Gpr37l1
chr1	137290400	137290999	226432	Ipo9
chr1	139977200	139978799	19264	Ptprc
chr1	140057200	140057999	19264	Ptprc
chr1	141203400	141203999	170788	Crb1
chr1	141295400	141295999	71209	4933436E23Rik
chr1	141668400	141669199	214403	Gm4788
chr1	142044000	142045399	12628	Cfh
chr1	142433000	142434199	240776	Kcnt2
chr1	146395600	146396199	624910	Rgs21
chr1	148430400	148431199	215378	Brinp3
chr1	151727600	151728799	18783	Pla2g4a
chr1	151764200	151765599	18783	Pla2g4a
chr1	152208800	152209999	226499	BC003331
chr1	152511800	152512599	545370	Hmcn1
chr1	152839400	152840599	545370	Hmcn1
chr1	154295000	154295599	269132	Colgalt2
chr1	154354000	154354799	269132	Colgalt2
chr1	154709600	154711199	226517	Smg7
chr1	154712400	154712799	226517	Smg7
chr1	156308800	156309999	12290	Cacna1e
chr1	157508400	157509599	72482	Acbd6
chr1	159184800	159185799	226525	Rasal2
chr1	159205800	159207199	226525	Rasal2
chr1	160307600	160308599	11899	Astn1
chr1	160716200	160717799	23850	Pappa2
chr1	160817000	160817599	23850	Pappa2
chr1	162515600	162516799	29809	Rabgap1l
chr1	162534600	162535599	29809	Rabgap1l
chr1	163029000	163029999	226541	Klhl20
chr1	163711600	163711999	14103	Fasl
chr1	164131400	164132599	103967	Dnm3
chr1	164335800	164336999	103967	Dnm3
chr1	164387800	164389599	103967	Dnm3
chr1	164616600	164617399	226562	Prrc2c
chr1	164637400	164638199	226562	Prrc2c
chr1	164893600	164894599	14262	Fmo3
chr1	165216600	165217599	18933	Prrx1
chr1	166101800	166102799	16498	Kcnab2
chr1	167272800	167274199	74106	Dcaf6
chr1	167453200	167454199	271639	Adcy10
chr1	169622400	169623399	110648	Lmx1a
chr1	169771000	169772199	110648	Lmx1a
chr1	171945000	171945799	18214	Ddr2
chr1	173163000	173164199	14127	Fcer1g
chr1	173455000	173460799	16429	Itln1
chr1	173461200	173461999	16429	Itln1
chr1	173462400	173465599	16429	Itln1
chr1	173488200	173491599	18106	Cd244
chr1	173492200	173493399	18106	Cd244
chr1	173493800	173497199	18106	Cd244
chr1	173497800	173500199	18106	Cd244
chr1	173503600	173504399	18106	Cd244
chr1	173506200	173508199	18106	Cd244
chr1	173508600	173511799	18106	Cd244
chr1	173633400	173633999	12506	Cd48
chr1	173705200	173706599	27218	Slamf1
chr1	173814600	173815399	12523	Cd84
chr1	175362800	175363799	383619	Aim2
chr1	175653200	175654599	226691	AI607873
chr1	175853200	175855799	15950	Ifi203
chr1	175856200	175857599	15950	Ifi203
chr1	175861200	175862799	15950	Ifi203
chr1	175892000	175893399	26388	Ifi202b
chr1	175901200	175902399	26388	Ifi202b
chr1	175903200	175905399	26388	Ifi202b
chr1	175906000	175908199	26388	Ifi202b
chr1	175910000	175910799	26388	Ifi202b
chr1	175911800	175912999	26388	Ifi202b
chr1	176805400	176806199	23893	Grem2
chr1	177082200	177084799	24012	Rgs7
chr1	177399800	177400399	24012	Rgs7
chr1	177669600	177670599	75820	Wdr64
chr1	177703000	177703599	75820	Wdr64
chr1	177721800	177722999	75820	Wdr64
chr1	178976400	178977599	23797	Akt3
chr1	179698000	179698999	11566	Adss
chr1	180250200	180251399	66359	Cox20
chr1	180412600	180413999	68226	Efcab2
chr1	182936000	182936599	13849	Ephx1
chr1	183071800	183072999	67459	Nvl
chr1	183119200	183119999	226757	Wdr26
chr1	183933600	183934599	13800	Enah
chr1	184370200	184371599	209456	Trp53bp2
chr1	187098800	187099399	98732	Rab3gap2
chr1	187117800	187118999	381314	Iars2
chr1	187238000	187238999	107508	Eprs
chr1	189972800	189973599	26381	Esrrg
chr1	189998400	189999599	26381	Esrrg
chr1	190119600	190120599	22283	Ush2a
chr1	190339600	190340599	22283	Ush2a
chr1	190594600	190595799	22283	Ush2a
chr1	191097400	191098599	16526	Kcnk2
chr1	191155800	191156599	16526	Kcnk2
chr1	194026800	194028199	16510	Kcnh1
chr1	194063600	194064399	16510	Kcnh1
chr1	194439600	194440599	226861	Hhat
chr10	3572000	3572999	18390	Oprm1
chr10	4460000	4461599	56533	Rgs17
chr10	4701000	4701799	22353	Vip
chr10	4751800	4752599	68632	Myct1
chr10	4851000	4851999	64009	Syne1
chr10	5215800	5217199	64009	Syne1
chr10	5362800	5364199	13982	Esr1
chr10	5418400	5419399	13982	Esr1
chr10	5498600	5499999	13982	Esr1
chr10	5546600	5547399	13982	Esr1
chr10	5648200	5649599	13982	Esr1
chr10	5713200	5714599	13982	Esr1
chr10	6183800	6184399	270685	Mthfd1l
chr10	7639200	7640599	68652	Tab2
chr10	7943000	7943799	338362	Ust
chr10	10670400	10671399	14816	Grm1
chr10	10792000	10793199	14816	Grm1
chr10	12345200	12345999	22288	Utrn
chr10	12347400	12348999	22288	Utrn
chr10	12418600	12419799	22288	Utrn
chr10	12937800	12939399	215789	Phactr2
chr10	12965200	12966399	215789	Phactr2
chr10	13857400	13858799	15273	Hivep2
chr10	14165200	14166799	215798	Adgrg6
chr10	14248000	14248799	215798	Adgrg6
chr10	14256400	14257199	215798	Adgrg6
chr10	14484200	14484799	18101	Nmbr
chr10	16706800	16707999	100504235	Gm20125
chr10	16748800	16749799	100504235	Gm20125
chr10	17627000	17627799	380629	Heca
chr10	17782200	17783199	19707	Reps1
chr10	17878000	17879999	100045792	Ect2l
chr10	17880600	17881999	100045792	Ect2l
chr10	20050600	20052799	72567	Bclaf1
chr10	20311200	20312399	29863	Pde7b
chr10	20313400	20315199	29863	Pde7b
chr10	20361800	20362799	29863	Pde7b
chr10	20376800	20377599	29863	Pde7b
chr10	20692400	20693399	52906	Ahi1
chr10	20696800	20698199	52906	Ahi1
chr10	20876000	20877199	17863	Myb
chr10	21063800	21065199	56422	Hbs1l
chr10	21114600	21115999	237320	Aldh8a1
chr10	21840600	21841199	319887	E030030I06Rik
chr10	21862000	21863399	319887	E030030I06Rik
chr10	22017000	22018599	19368	Raet1a
chr10	22017000	22018599	19369	Raet1b
chr10	22017000	22018599	19370	Raet1c
chr10	22926200	22927199	14051	Eya4
chr10	22970200	22970999	14051	Eya4
chr10	24373600	24375399	18605	Enpp1
chr10	24601600	24602399	70208	Med23
chr10	24898000	24899199	432442	Akap7
chr10	25163800	25165999	13822	Epb41l2
chr10	25183400	25184599	13822	Epb41l2
chr10	26006600	26007999	237339	L3mbtl3
chr10	26808000	26809599	16773	Lama2
chr10	26917800	26918399	16773	Lama2
chr10	26948800	26950199	16773	Lama2
chr10	27050200	27051799	16773	Lama2
chr10	27093400	27094599	16773	Lama2
chr10	27130600	27131599	16773	Lama2
chr10	27156800	27157599	16773	Lama2
chr10	28426000	28426799	210757	Themis
chr10	28879200	28880199	67412	Soga3
chr10	29072600	29073599	68031	Rnf146
chr10	30277600	30278999	73681	Trmt11
chr10	30405000	30406199	211329	Ncoa7
chr10	31055800	31056199	21987	Tpd52l1
chr10	31230800	31231799	268291	Rnf217
chr10	31427200	31427999	432450	Nkain2
chr10	31520200	31521199	432450	Nkain2
chr10	31562400	31563199	432450	Nkain2
chr10	31575200	31576199	432450	Nkain2
chr10	31756000	31756999	432450	Nkain2
chr10	31757400	31758999	432450	Nkain2
chr10	31781000	31781999	432450	Nkain2
chr10	31782600	31784199	432450	Nkain2
chr10	31787200	31788799	432450	Nkain2
chr10	31793400	31794999	432450	Nkain2
chr10	31810400	31811999	432450	Nkain2
chr10	31825400	31826599	432450	Nkain2
chr10	31859400	31860999	432450	Nkain2
chr10	31868000	31868799	432450	Nkain2
chr10	31875000	31875599	432450	Nkain2
chr10	31911000	31912199	432450	Nkain2
chr10	31955000	31955799	432450	Nkain2
chr10	32067200	32068199	432450	Nkain2
chr10	32261000	32262199	432450	Nkain2
chr10	33133600	33134799	76757	Trdn
chr10	33801200	33801999	692132	Trappc3l
chr10	33825200	33826399	692132	Trappc3l
chr10	34243800	34245199	14302	Frk
chr10	34303200	34304599	14302	Frk
chr10	34321200	34322599	14302	Frk
chr10	34329400	34330799	14302	Frk
chr10	39177800	39178799	14360	Fyn
chr10	39575000	39576199	19714	Rev3l
chr10	39809800	39810599	72472	Slc16a10
chr10	39815000	39815999	72472	Slc16a10
chr10	40199200	40200599	78334	Cdk19
chr10	40291600	40292999	70840	Slc22a16
chr10	40318200	40318999	70840	Slc22a16
chr10	40320400	40321599	70840	Slc22a16
chr10	40364600	40365599	70503	Ddo
chr10	40494600	40495999	327747	Mettl24
chr10	40507800	40508999	327747	Mettl24
chr10	42168000	42168999	215951	Lace1
chr10	42299600	42301199	21907	Nr2e1
chr10	42301800	42302999	21907	Nr2e1
chr10	42732200	42733199	109205	Sobp
chr10	42756200	42756799	109205	Sobp
chr10	42848000	42849599	109205	Sobp
chr10	43020400	43021599	71365	Pdss2
chr10	43071000	43072599	71365	Pdss2
chr10	43233000	43234799	331623	Bend3
chr10	43468800	43469999	69443	1700027J07Rik
chr10	43470600	43471599	69443	1700027J07Rik
chr10	45324000	45325599	209462	Hace1
chr10	45341400	45342799	209462	Hace1
chr10	49164600	49165399	14806	Grik2
chr10	50498400	50500399	77987	Ascc3
chr10	51430600	51431999	320995	Rfx6
chr10	51845600	51846999	19886	Ros1
chr10	51899600	51900599	19886	Ros1
chr10	52536800	52537599	215085	Slc35f1
chr10	53279600	53280999	71567	Mcm9
chr10	57361800	57363399	18768	Pkib
chr10	57417400	57418199	18768	Pkib
chr10	57693800	57695599	664783	Dux
chr10	57881800	57883799	110829	Lims1
chr10	57915600	57916599	19386	Ranbp2
chr10	57950400	57951399	19386	Ranbp2
chr10	58294600	58295399	237353	Sh3rf3
chr10	58419400	58420799	237353	Sh3rf3
chr10	58453200	58454199	237353	Sh3rf3
chr10	58463200	58464399	237353	Sh3rf3
chr10	58487200	58487799	237353	Sh3rf3
chr10	58509800	58510399	237353	Sh3rf3
chr10	58658000	58658999	103080	2022-09-10
chr10	58828400	58830199	18451	P4ha1
chr10	58973800	58974799	215999	Mcu
chr10	59233800	59236599	216001	Micu1
chr10	59308800	59310799	216001	Micu1
chr10	59516000	59517399	69090	Ascc1
chr10	60142200	60143599	22295	Cdh23
chr10	60552000	60553799	13180	Pcbd1
chr10	62027200	62027999	72320	Kif1bp
chr10	62030000	62031399	72320	Kif1bp
chr10	62055200	62055999	56200	Ddx21
chr10	62221400	62222999	67500	Ccar1
chr10	62238800	62239799	67500	Ccar1
chr10	62243200	62243799	67500	Ccar1
chr10	62461600	62463199	70432	Rufy2
chr10	62474200	62475199	70432	Rufy2
chr10	62778800	62779799	67345	Herc4
chr10	62954800	62955999	216033	Ctnna3
chr10	63060200	63061599	216033	Ctnna3
chr10	63082200	63082799	216033	Ctnna3
chr10	63509800	63510799	216028	Lrrtm3
chr10	63509800	63510799	216033	Ctnna3
chr10	63592000	63593599	216033	Ctnna3
chr10	63616800	63617599	216033	Ctnna3
chr10	63685200	63685999	216033	Ctnna3
chr10	63730400	63731599	216033	Ctnna3
chr10	63733600	63734999	216033	Ctnna3
chr10	63946000	63946999	216033	Ctnna3
chr10	64315200	64316399	216033	Ctnna3
chr10	66609200	66610799	108829	Jmjd1c
chr10	66704400	66705399	108829	Jmjd1c
chr10	67500200	67500999	170799	Rtkn2
chr10	68208400	68209399	327766	Tmem26
chr10	69164200	69165399	11735	Ank3
chr10	69271600	69273599	11735	Ank3
chr10	72468400	72469799	327768	A330049N07Rik
chr10	78846800	78847799	624845	Vmn2r82
chr10	80833400	80834199	56371	Fzr1
chr11	3026800	3048999	236604	Pisd-ps1
chr11	3026800	3048999	66776	Pisd-ps3
chr11	3026800	3048999	78887	Sfi1
chr11	3049400	3051599	78887	Sfi1
chr11	3052000	3080199	78887	Sfi1
chr11	3080600	3100199	78887	Sfi1
chr11	3113600	3114799	74203	Eif4enif1
chr11	3543400	3544599	544752	Tug1
chr11	3814000	3814799	103710	Slc35e4
chr11	4402600	4403799	74302	Mtmr3
chr11	4480200	4481599	74302	Mtmr3
chr11	4484400	4485199	74302	Mtmr3
chr11	4578000	4578799	75452	Ascc2
chr11	4716200	4717399	18016	Nf2
chr11	4978600	4980599	14030	Ewsr1
chr11	5194600	5196199	407821	Znrf3
chr11	5479800	5481599	76389	Ankrd36
chr11	5539600	5540599	76389	Ankrd36
chr11	6008200	6009199	209586	Nudcd3
chr11	6373400	6374599	19291	Purb
chr11	8966800	8967399	626870	Gm11992
chr11	9248400	9249599	268379	Abca13
chr11	9574200	9575399	268379	Abca13
chr11	11215200	11216199	53604	Zpbp
chr11	11609400	11610399	22778	Ikzf1
chr11	11620800	11621999	22778	Ikzf1
chr11	11629200	11630199	22778	Ikzf1
chr11	11883000	11884199	14783	Grb10
chr11	11910400	11911799	14783	Grb10
chr11	11931400	11931999	14783	Grb10
chr11	12172200	12173799	12808	Cobl
chr11	12259400	12260599	12808	Cobl
chr11	12284800	12285999	12808	Cobl
chr11	12344600	12345599	12808	Cobl
chr11	13990800	13992599	75280	4930554G24Rik
chr11	16656000	16656999	13649	Egfr
chr11	16976600	16978199	380686	Cnrip1
chr11	19914200	19914999	114716	Spred2
chr11	20619400	20620399	216549	Aftph
chr11	21203000	21204599	245944	Vps54
chr11	21630800	21632399	216560	Wdpcp
chr11	21635800	21636799	216560	Wdpcp
chr11	21732200	21733599	216560	Wdpcp
chr11	21895400	21896999	18423	Otx1
chr11	21968000	21969199	216565	Ehbp1
chr11	23192600	23193199	103573	Xpo1
chr11	23261200	23261799	17847	Usp34
chr11	23386600	23387599	17847	Usp34
chr11	23568400	23569199	74467	Pus10
chr11	23625400	23626399	74467	Pus10
chr11	24034000	24034799	14025	Bcl11a
chr11	24416200	24417399	71316	4933430M04Rik
chr11	28434200	28435199	216613	Ccdc85a
chr11	28769600	28770799	216616	Efemp1
chr11	29829000	29830399	237711	Eml6
chr11	29871000	29872399	237711	Eml6
chr11	30408200	30409199	75572	Acyp2
chr11	30442200	30442799	75572	Acyp2
chr11	30725600	30728199	103554	Psme4
chr11	30735400	30736199	103554	Psme4
chr11	30899400	30900599	65257	Asb3
chr11	32555200	32556399	103583	Fbxw11
chr11	33117200	33118799	66011	Ranbp17
chr11	33243000	33244399	66011	Ranbp17
chr11	33290400	33291399	66011	Ranbp17
chr11	33879400	33880199	70357	Kcnip1
chr11	34495000	34495799	94176	Dock2
chr11	34968400	34969599	20564	Slit3
chr11	35048800	35050399	20564	Slit3
chr11	35628800	35630599	104458	Rars
chr11	35692600	35694399	211652	Wwc1
chr11	35877400	35878799	23964	Tenm2
chr11	35934600	35935399	23964	Tenm2
chr11	36148000	36148599	23964	Tenm2
chr11	36178200	36178999	23964	Tenm2
chr11	36544400	36544999	23964	Tenm2
chr11	36551600	36552999	23964	Tenm2
chr11	36588800	36589999	23964	Tenm2
chr11	36683600	36685199	23964	Tenm2
chr11	36689400	36690999	23964	Tenm2
chr11	36714400	36715399	23964	Tenm2
chr11	36721000	36722199	23964	Tenm2
chr11	42296800	42298799	14401	Gabrb2
chr11	42300000	42300599	14401	Gabrb2
chr11	44789600	44790799	13591	Ebf1
chr11	45712000	45712999	216705	Clint1
chr11	45723200	45724599	216705	Clint1
chr11	45820200	45821599	214105	Sox30
chr11	46401400	46402199	407814	BC053393
chr11	46642000	46642799	276891	Timd4
chr11	47146000	47146999	24052	Sgcd
chr11	47167000	47169199	24052	Sgcd
chr11	48934800	48936199	18356	Olfr56
chr11	49488800	49489399	104625	Cnot6
chr11	49775600	49776799	74563	Rasgef1c
chr11	49863800	49864799	59044	Rnf130
chr11	49918200	49919199	59044	Rnf130
chr11	50113400	50114599	12330	Canx
chr11	50457600	50458599	216725	Adamts2
chr11	50584200	50585599	216725	Adamts2
chr11	50719800	50721599	22678	Zfp2
chr11	51104800	51106399	237759	Col23a1
chr11	51196200	51197399	237759	Col23a1
chr11	51255600	51256999	237759	Col23a1
chr11	51324400	51325399	237759	Col23a1
chr11	51526600	51527799	77371	Sec24a
chr11	52970000	52971399	320027	Fstl4
chr11	53102000	53102999	15525	Hspa4
chr11	53207000	53208399	93736	Aff4
chr11	53490000	53490999	19360	Rad50
chr11	53821800	53822799	30805	Slc22a4
chr11	53943200	53944399	18452	P4ha2
chr11	54211200	54211999	74847	Meikin
chr11	54234600	54235999	74847	Meikin
chr11	56962600	56963199	14799	Gria1
chr11	57007800	57008599	14799	Gria1
chr11	58903000	58903999	380698	Obscn
chr11	59307600	59308799	268417	Zkscan17
chr11	59961800	59963399	497106	Rnase12
chr11	60006200	60007399	497106	Rnase12
chr11	60884800	60885799	16515	Kcnj12
chr11	62217400	62218399	20185	Ncor1
chr11	62347800	62348399	73139	Cenpv
chr11	67113600	67114999	17885	Myh8
chr11	67543200	67543999	93896	Glp2r
chr11	67719000	67719999	216835	Usp43
chr11	68577800	68578599	77579	Myh10
chr11	69636400	69636999	216856	Nlgn2
chr11	70269800	70270799	66102	Cxcl16
chr11	70970800	70971599	637515	Nlrp1b
chr11	70972200	70973199	637515	Nlrp1b
chr11	70992400	70994399	637515	Nlrp1b
chr11	72057000	72057999	237831	Slc13a5
chr11	72698200	72699999	195018	Zzef1
chr11	73525400	73527599	76390	Zfp735
chr11	74445200	74446599	432582	Ccdc92b
chr11	74483800	74484599	74148	Cluh
chr11	74718400	74719599	100217469	Snord91a
chr11	74718400	74719599	104662	Tsr1
chr11	74812600	74813399	103677	Smg6
chr11	74898800	74900199	103677	Smg6
chr11	74958600	74959199	103677	Smg6
chr11	75697000	75698599	380714	Rph3al
chr11	75903000	75904399	68299	Vps53
chr11	76780000	76780999	104184	Blmh
chr11	77194000	77194999	237860	Ssh2
chr11	77240200	77240999	237860	Ssh2
chr11	77366800	77367999	216965	Taok1
chr11	77383000	77383999	216965	Taok1
chr11	77538000	77538599	12957	Cryba1
chr11	78025400	78026599	20926	Supt6
chr11	78049600	78050199	20926	Supt6
chr11	78128200	78128799	54141	Spag5
chr11	79291400	79292199	18015	Nf1
chr11	79839200	79840199	52615	Suz12
chr11	79925600	79926599	237877	Atad5
chr11	80211000	80213599	22680	Zfp207
chr11	80280400	80281199	69077	Psmd11
chr11	81074000	81074999	11418	Asic2
chr11	81120200	81121199	11418	Asic2
chr11	81516400	81517199	11418	Asic2
chr11	82538800	82539399	12467	Cct6b
chr11	82615400	82616799	16882	Lig3
chr11	82990800	82991999	20558	Slfn4
chr11	83665000	83666199	21410	Hnf1b
chr11	83811400	83812399	217030	Synrg
chr11	84337000	84337999	16869	Lhx1
chr11	84675600	84676599	217039	Ggnbp2
chr11	84823000	84823999	237898	Usp32
chr11	85020200	85020799	66884	Appbp2
chr11	85988800	85990199	237911	Brip1
chr11	86502200	86504399	217057	Ptrh2
chr11	86509600	86510999	67300	Cltc
chr11	86595800	86596799	67487	Dhx40
chr11	86756800	86758199	77864	Ypel2
chr11	86873000	86874199	68083	Pak1ip1
chr11	87118600	87119199	320472	Ppm1e
chr11	87193000	87193999	114714	Rad51c
chr11	87483800	87485199	207742	Rnf43
chr11	87488000	87489399	207742	Rnf43
chr11	88541000	88542199	76626	Msi2
chr11	90508000	90508799	71943	Tom1l1
chr11	93781800	93783199	103537	Mbtd1
chr11	95133600	95134999	217127	Kat7
chr11	95137000	95137999	217127	Kat7
chr11	95230600	95231799	215512	Fam117a
chr11	96153200	96155399	75395	Hoxb5os
chr11	96158000	96159199	75395	Hoxb5os
chr11	96185000	96185999	15410	Hoxb3
chr11	96662200	96662799	12412	Cbx1
chr11	97614200	97615199	67480	Cwc25
chr11	97951800	97953799	72194	Fbxl20
chr11	97959800	97960999	72194	Fbxl20
chr11	99298600	99299399	66809	Krt20
chr11	102977600	102978999	192231	Hexim1
chr11	103432600	103433399	380730	Gm884
chr11	103436200	103437599	380730	Gm884
chr11	103814000	103814999	18195	Nsf
chr11	104231000	104231999	76719	Kansl1
chr11	104364400	104365399	217232	Cdc27
chr11	105637800	105638999	77097	Tanc2
chr11	106681400	106682599	66313	Smurf2
chr11	106689800	106691199	66313	Smurf2
chr11	106914400	106914799	207165	Bptf
chr11	106926200	106926999	207165	Bptf
chr11	106947400	106948399	207165	Bptf
chr11	107121600	107122399	71795	Pitpnc1
chr11	107569400	107570199	12299	Cacng1
chr11	107753200	107754599	140723	Cacng5
chr11	107756600	107757399	140723	Cacng5
chr11	107826600	107827399	18750	Prkca
chr11	109402800	109403799	74008	Arsg
chr11	109829200	109830399	27404	Abca8b
chr11	113364200	113364799	69806	Slc39a11
chr11	115543000	115543399	14784	Grb2
chr11	118637000	118638399	52897	Rbfox3
chr11	119204400	119205599	170720	Card14
chr11	119204400	119205599	27029	Sgsh
chr11	119501400	119501999	74370	Rptor
chr11	119693400	119693999	319454	Rptoros
chr11	119693400	119693999	74370	Rptor
chr11	119733400	119734399	74370	Rptor
chr11	119738800	119740199	74370	Rptor
chr11	119822200	119823599	108100	Baiap2
chr11	119991200	119991999	72055	Slc38a10
chr11	120738400	120739199	71276	Ccdc57
chr11	120740800	120741999	71276	Ccdc57
chr11	121157400	121158399	68837	Foxk2
chr12	42088800	42089399	93757	Immp2l
chr12	66043600	66044599	66689	Klhl28
chr12	68160200	68160799	320772	Mdga2
chr12	70755000	70755399	20663	Sos2
chr12	74003400	74004199	75801	4930447C04Rik
chr12	102648800	102649599	271036	Catsperb
chr12	121191000	121192199	217951	Tmem196
chr13	44964800	44965199	16468	Jarid2
chr13	55398800	55399799	18193	Nsd1
chr13	66527800	66528199	76803	2410141K09Rik
chr13	66532000	66533999	76803	2410141K09Rik
chr13	77578000	77578399	72371	2210408I21Rik
chr13	97960400	97960599	15212	Hexb
chr13	101178000	101178799	17940	Naip1
chr13	101190800	101191799	17940	Naip1
chr13	108837600	108839199	75616	Smim15
chr13	115485000	115485799	75161	4930544M13Rik
chr14	12968600	12969599	19270	Ptprg
chr14	18708400	18709799	21834	Thrb
chr14	19474200	19475399	218793	Ube2e2
chr14	19536800	19537399	218793	Ube2e2
chr14	19543200	19545599	218793	Ube2e2
chr14	29872800	29874799	12294	Cacna2d3
chr14	31842400	31843399	66923	Pbrm1
chr14	32602600	32603199	105522	Ankrd28
chr14	32616600	32617999	105522	Ankrd28
chr14	35795200	35796199	14803	Grid1
chr14	45855600	45855999	70713	Gpr137c
chr14	52214600	52216599	434459	Gm5622
chr14	65301000	65302199	16554	Kif13b
chr14	65819600	65820399	14365	Fzd3
chr14	65839600	65840599	14365	Fzd3
chr14	70047400	70048599	94352	Loxl2
chr15	6783200	6784199	18414	Osmr
chr15	6788000	6788999	18414	Osmr
chr15	6800400	6800999	18414	Osmr
chr15	7824400	7825999	545085	Wdr70
chr15	8273400	8274399	71175	Nipbl
chr15	8275000	8275599	71175	Nipbl
chr15	8591400	8592799	20512	Slc1a3
chr15	9449200	9449799	16197	Il7r
chr15	10523200	10524799	75646	Rai14
chr15	11814600	11815599	18162	Npr3
chr15	12105800	12106799	22763	Zfr
chr15	12334400	12334999	68070	Pdzd2
chr15	26491800	26492799	448987	Fbxl7
chr15	27661000	27662799	223435	Trio
chr15	27772800	27773799	223435	Trio
chr15	27802200	27803199	223435	Trio
chr15	27948600	27949799	223435	Trio
chr15	28192600	28193799	110082	Dnah5
chr15	28346600	28347199	110082	Dnah5
chr15	30821800	30822399	18163	Ctnnd2
chr15	31411000	31412199	223455	2022-03-06
chr15	31453600	31454799	223455	2022-03-06
chr15	34992600	34993799	320795	Pkn1
chr15	35318600	35319799	666173	Vps13b
chr15	35339200	35339999	666173	Vps13b
chr15	35393200	35394599	666173	Vps13b
chr15	35945200	35945799	626596	Rgs22
chr15	36122600	36123399	26942	Spag1
chr15	37163400	37164599	252973	Grhl2
chr15	37627600	37628799	52589	Ncald
chr15	37915800	37917199	70790	Ubr5
chr15	37928000	37928999	70790	Ubr5
chr15	39199600	39200399	116838	Rims2
chr15	39394200	39394599	116838	Rims2
chr15	40356600	40357799	432945	Gm16294
chr15	42865200	42867199	239405	Rspo2
chr15	43328400	43329199	66736	Emc2
chr15	48565200	48567199	239420	Csmd3
chr15	53352400	53353199	320679	Samd12
chr15	54582400	54583999	18133	Nov
chr15	54702600	54703199	18606	Enpp2
chr15	54859000	54859999	319944	Taf2
chr15	55176400	55177199	12818	Col14a1
chr15	55429200	55430399	105837	Mtbp
chr15	57147400	57148599	210463	Slc22a22
chr15	57767800	57768599	210544	Tbc1d31
chr15	57939600	57940599	70472	Atad2
chr15	64007800	64008599	13196	Asap1
chr15	65655600	65656199	76740	Efr3a
chr15	65873600	65875399	110862	Kcnq3
chr15	66052400	66053799	110862	Kcnq3
chr15	66530600	66531399	21819	Tg
chr15	66583400	66584599	21819	Tg
chr15	66634000	66634799	20491	Sla
chr15	66634000	66634799	21819	Tg
chr15	69819800	69820799	100503580	Gm19782
chr15	71784000	71784999	69700	Col22a1
chr15	74535200	74535799	16469	Jrk
chr15	75663600	75664999	223642	Zc3h3
chr15	77272000	77272799	278679	Apol7b
chr15	79010000	79011599	100041655	Gm10863
chr15	79423600	79424799	100037410	Dbmc1
chr15	80724800	80725399	213988	Tnrc6b
chr15	81216800	81217799	70356	St13
chr15	81416800	81417399	328572	Ep300
chr15	81455600	81457399	328572	Ep300
chr15	81583800	81585199	20286	Zc3h7b
chr15	81695400	81696199	68479	Phf5a
chr15	81742800	81743599	11429	Aco2
chr15	81860400	81861599	14375	Xrcc6
chr15	84626400	84627399	271305	Phf21b
chr15	84782400	84783599	223739	5031439G07Rik
chr15	84788000	84788999	223739	5031439G07Rik
chr15	84885400	84886399	73225	Fam118a
chr15	84916800	84917999	140557	Smc1b
chr15	84926400	84927199	140557	Smc1b
chr15	85082600	85083399	14114	Fbln1
chr15	85632400	85634399	19013	Ppara
chr15	85645800	85646799	18766	Pkdrej
chr15	88778000	88779599	239591	Ttll8
chr15	91172000	91173399	239606	Slc2a13
chr15	91263000	91263999	239606	Slc2a13
chr15	91281200	91282199	239606	Slc2a13
chr15	91345200	91345999	239606	Slc2a13
chr15	91514400	91515599	66725	Lrrk2
chr15	91922200	91922999	12805	Cntn1
chr15	92418600	92419599	239618	Pdzrn4
chr15	92539200	92540199	239618	Pdzrn4
chr15	95475800	95476999	223843	Dbx2
chr15	96844200	96845199	69354	Slc38a4
chr15	97704400	97705199	22337	Vdr
chr15	98059200	98060399	629524	Olfr286
chr15	98480600	98481599	74351	Ddx23
chr15	98725000	98726999	13363	Dhh
chr15	100203600	100204599	380975	Higd1c
chr15	100203600	100204599	554292	Methig1
chr15	100651000	100652199	59033	Slc4a8
chr15	100806200	100806999	20273	Scn8a
chr15	101446800	101448599	53622	Krt85
chr15	101764600	101765399	223917	Krt79
chr15	101778600	101779799	332131	Krt78
chr15	101783000	101783999	332131	Krt78
chr15	102394600	102395599	223922	Atf7
chr15	102821600	102822599	15426	Hoxc8
chr15	102840000	102841199	15425	Hoxc6
chr16	9638000	9639199	14811	Grin2a
chr16	10284400	10284799	13731	Emp2
chr16	10285400	10285799	13731	Emp2
chr16	10975000	10975399	56722	Litaf
chr16	57391600	57391799	66497	Cmss1
chr16	57391600	57391799	78749	Filip1l
chr16	74330800	74331799	268902	Robo2
chr17	3076200	3078199	328734	Pisd-ps2
chr17	3080600	3080999	328734	Pisd-ps2
chr17	3081400	3082999	328734	Pisd-ps2
chr17	13740800	13743199	72578	2700054A10Rik
chr17	13743600	13744199	72578	2700054A10Rik
chr17	13744600	13746199	72578	2700054A10Rik
chr17	28774800	28775799	224661	Slc26a8
chr17	29804800	29805599	106014251	Rnf8-cmtr1
chr17	29804800	29805599	74157	Cmtr1
chr17	30617200	30618799	224671	Btbd9
chr17	30656600	30657799	224671	Btbd9
chr17	30660400	30661599	224671	Btbd9
chr17	30684400	30685599	224671	Btbd9
chr17	30686400	30687999	224671	Btbd9
chr17	30733800	30734999	109801	Glo1
chr17	30768800	30770599	13417	Dnah8
chr17	30777400	30778199	13417	Dnah8
chr17	30794800	30795599	13417	Dnah8
chr17	30796400	30797599	13417	Dnah8
chr17	30800600	30800999	13417	Dnah8
chr17	30801800	30803599	13417	Dnah8
chr17	30809800	30810999	13417	Dnah8
chr17	30834000	30835199	13417	Dnah8
chr17	30844800	30845799	13417	Dnah8
chr17	30850200	30851599	13417	Dnah8
chr17	30852200	30853999	13417	Dnah8
chr17	30857400	30860199	13417	Dnah8
chr17	30860600	30861599	13417	Dnah8
chr17	30862200	30863199	13417	Dnah8
chr17	30868200	30869799	13417	Dnah8
chr17	30870400	30871199	13417	Dnah8
chr17	30878000	30878799	13417	Dnah8
chr17	30922200	30923199	13417	Dnah8
chr17	30925000	30925999	13417	Dnah8
chr17	30929800	30930599	13417	Dnah8
chr17	30946200	30947399	13417	Dnah8
chr17	34255800	34256799	14312	Brd2
chr17	38691400	38692999	100126773	Esp34
chr17	38695600	38698599	100126773	Esp34
chr17	39979800	39985799	100861531	Rn45s
chr17	63086800	63086999	13640	Efna5
chr17	70971200	70971599	224997	Dlgap1
chr17	71931200	71932199	68789	Trmt61b
chr17	71931200	71932199	70891	Spdya
chr17	73726400	73727599	381122	Capn13
chr17	74987800	74989599	12211	Birc6
chr17	75015800	75016799	12211	Birc6
chr17	75023800	75024799	12211	Birc6
chr17	75178000	75179199	74196	Ttc27
chr17	75253000	75254199	74196	Ttc27
chr17	79094400	79095599	268980	Strn
chr17	81089800	81091399	225028	Map4k3
chr17	83856200	83857199	78798	Eml4
chr17	88407600	88409599	225055	Fbxo11
chr17	90820800	90822399	18189	Nrxn1
chr17	95213200	95214599	100038746	Gm1976
chr17	95213200	95214599	72139	2610044O15Rik8
chr17	95225600	95226599	100038746	Gm1976
chr17	95225600	95226599	72139	2610044O15Rik8
chr18	23759800	23761199	13527	Dtna
chr18	40467600	40467999	383348	Kctd16
chr18	43135400	43135799	72930	Ppp2r2b
chr18	67956800	67957999	75286	4930549G23Rik
chr19	3462800	3463999	52036	Ppp6r3
chr19	3489400	3490799	52036	Ppp6r3
chr19	3890800	3892599	12660	Chka
chr19	3896400	3897799	27060	Tcirg1
chr19	3937000	3937999	54445	Unc93b1
chr19	4320800	4321599	225876	Kdm2a
chr19	4346200	4347599	225876	Kdm2a
chr19	4359400	4360199	225876	Kdm2a
chr19	4364600	4365799	225876	Kdm2a
chr19	4686800	4688199	381196	Gm960
chr19	4739600	4740599	20743	Sptbn2
chr19	4985400	4986399	225872	Npas4
chr19	5176600	5177399	107975	Pacs1
chr19	5558800	5559799	18426	Ovol1
chr19	5831200	5832799	66961	Neat1
chr19	5951200	5952999	18969	Pola2
chr19	7101600	7102599	20867	Stip1
chr19	7395400	7396999	13728	Mark2
chr19	7574400	7575599	109168	Atl3
chr19	10610200	10611999	269061	Cpsf7
chr19	10624800	10625599	68642	Tmem216
chr19	11408600	11409399	109225	Ms4a7
chr19	11829000	11829999	14603	Gif
chr19	11849600	11851799	20908	Stx3
chr19	12046200	12047599	76303	Osbp
chr19	16265200	16266599	14682	Gnaq
chr19	16946400	16947999	14240	Foxb2
chr19	17175800	17176799	353211	Prune2
chr19	17545800	17546599	18552	Pcsk5
chr19	18722800	18723599	225994	Nmrk1
chr19	21544600	21545599	14544	Gda
chr19	22546000	22547399	226025	Trpm3
chr19	22551400	22552399	226025	Trpm3
chr19	23387800	23388799	71738	Mamdc2
chr19	24386400	24387599	18719	Pip5k1b
chr19	26878200	26879199	70942	4931403E22Rik
chr19	27988400	27989799	19726	Rfx3
chr19	28350800	28352199	226075	Glis3
chr19	29105200	29106399	56248	Ak3
chr19	30639000	30640599	19091	Prkg1
chr19	31016000	31016799	19091	Prkg1
chr19	31231800	31233199	19091	Prkg1
chr19	31527400	31528599	19091	Prkg1
chr19	31640000	31641399	19091	Prkg1
chr19	31944000	31944599	69865	A1cf
chr19	31992800	31993799	69865	A1cf
chr19	32239000	32239999	208449	Sgms1
chr19	32770000	32771199	67979	Atad1
chr19	33242800	33243599	67795	Rnls
chr19	33418800	33419599	67795	Rnls
chr19	34328800	34329799	11475	Acta2
chr19	34667000	34667799	667373	Ifit1bl1
chr19	34808400	34809199	240638	Slc16a12
chr19	35047200	35048199	240641	Kif20b
chr19	36057600	36058399	15566	Htr7
chr19	36643000	36644199	226098	Hectd2
chr19	36692200	36693199	226098	Hectd2
chr19	36950200	36951599	74493	Tnks2
chr19	36953200	36953999	74493	Tnks2
chr19	37059000	37059799	107182	Btaf1
chr19	37067000	37068199	107182	Btaf1
chr19	37079400	37079999	107182	Btaf1
chr19	37199800	37200599	208922	Cpeb3
chr19	37247800	37248399	208922	Cpeb3
chr19	37247800	37248399	319931	A330032B11Rik
chr19	38266600	38267799	70567	Fra10ac1
chr19	38359200	38360399	56839	Lgi1
chr19	38811000	38811399	74055	Plce1
chr19	39019200	39020399	15201	Hells
chr19	40767600	40769399	12495	Entpd1
chr19	40804800	40805599	12495	Entpd1
chr19	41625800	41627199	212391	Lcor
chr19	41716400	41717999	20564	Slit3
chr19	42259400	42259999	319740	Zfyve27
chr19	42438200	42439599	72832	Crtac1
chr19	42611400	42612199	52013	R3hcc1l
chr19	43183800	43184799	545291	Hpse2
chr19	43358800	43360399	545291	Hpse2
chr19	43392000	43392999	545291	Hpse2
chr19	43817200	43818599	226139	Cox15
chr19	43835800	43836599	66388	Cutc
chr19	43873400	43874399	12780	Abcc2
chr19	43909000	43910199	12780	Abcc2
chr19	43935600	43936599	71972	Dnmbp
chr19	43937800	43939399	71972	Dnmbp
chr19	44161000	44161599	12675	Chuk
chr19	44615400	44617599	240667	Sec31b
chr19	45030000	45031199	226151	Fam178a
chr19	45044000	45044799	226151	Fam178a
chr19	45227400	45228799	21908	Tlx1
chr19	45724000	45724799	30838	Fbxw4
chr19	45848000	45848999	76055	Mgea5
chr19	45968200	45969199	71617	9130011E15Rik
chr19	45981800	45982399	71617	9130011E15Rik
chr19	46002200	46002999	71617	9130011E15Rik
chr19	46024800	46026199	71617	9130011E15Rik
chr19	46265800	46267199	107338	Gbf1
chr19	46295600	46296399	107338	Gbf1
chr19	46351800	46352999	107338	Gbf1
chr19	46863400	46863999	94219	Cnnm2
chr19	46962000	46963199	76952	Nt5c2
chr19	47179600	47180599	18572	Pdcd11
chr19	47189800	47190999	18572	Pdcd11
chr19	47207000	47208199	72691	Calhm2
chr19	47376600	47377399	14218	Sh3pxd2a
chr19	47710600	47711599	20874	Slk
chr19	48738600	48739999	66673	Sorcs3
chr19	48742200	48742999	66673	Sorcs3
chr19	50470400	50471399	58178	Sorcs1
chr19	53272600	53273999	27360	Add3
chr19	53317400	53318399	27360	Add3
chr19	53709800	53710799	13006	Smc3
chr19	53711400	53712999	13006	Smc3
chr19	55351600	55352799	433256	Acsl5
chr19	55413800	55414999	53611	Vti1a
chr19	55617800	55619999	53611	Vti1a
chr19	56610400	56611399	55947	Dclre1a
chr19	56630200	56631799	66866	Nhlrc2
chr19	56913600	56914599	83561	Tdrd1
chr19	57286000	57287399	226251	Ablim1
chr19	57440400	57441599	226252	Fam160b1
chr19	57798000	57798599	226255	Atrnl1
chr19	58014800	58016199	226255	Atrnl1
chr19	58324600	58325799	14585	Gfra1
chr19	59107600	59108599	71653	Shtn1
chr19	59352800	59353999	214084	Slc18a2
chr19	61084400	61085199	14773	Grk5
chr2	4109200	4110399	209630	Frmd4a
chr2	4138400	4139599	209630	Frmd4a
chr2	4187600	4188999	209630	Frmd4a
chr2	4672400	4673599	209645	Bend7
chr2	4711000	4711999	209645	Bend7
chr2	4716000	4717999	209645	Bend7
chr2	5387200	5387999	227541	Camk1d
chr2	5398800	5399399	227541	Camk1d
chr2	5445800	5446999	227541	Camk1d
chr2	5899000	5900399	326622	Upf2
chr2	5960600	5961799	326622	Upf2
chr2	6490000	6490799	14007	Celf2
chr2	6588400	6589399	14007	Celf2
chr2	7254800	7256199	14007	Celf2
chr2	7302400	7303399	14007	Celf2
chr2	9981000	9982399	11949	Atp5c1
chr2	10048000	10049399	16425	Itih2
chr2	10138400	10138999	209378	Itih5
chr2	10497000	10497799	353282	Sfmbt2
chr2	11138800	11139999	18761	Prkcq
chr2	11145200	11147799	18761	Prkcq
chr2	12206800	12208799	241226	Itga8
chr2	13050800	13051999	20163	Rsu1
chr2	13121600	13122399	20163	Rsu1
chr2	13244600	13245999	65969	Cubn
chr2	13626000	13627199	241230	St8sia6
chr2	13628200	13629399	241230	St8sia6
chr2	14048600	14049599	20844	Stam
chr2	14065400	14065999	20844	Stam
chr2	14832800	14833199	12296	Cacnb2
chr2	15455200	15457199	102635496	Malrd1
chr2	15636400	15636999	102635496	Malrd1
chr2	15767400	15767599	102635496	Malrd1
chr2	15878400	15879199	102635496	Malrd1
chr2	16139600	16140399	102635496	Malrd1
chr2	16175000	16175799	102635496	Malrd1
chr2	16649200	16650199	67448	Plxdc2
chr2	17293200	17294199	74103	Nebl
chr2	17312400	17313599	74103	Nebl
chr2	17423000	17424199	74103	Nebl
chr2	17429000	17429799	74103	Nebl
chr2	17446000	17446599	74103	Nebl
chr2	17448800	17449999	74103	Nebl
chr2	17474600	17475799	74103	Nebl
chr2	17495200	17496599	74103	Nebl
chr2	17503400	17504599	74103	Nebl
chr2	17632400	17634599	74103	Nebl
chr2	18198000	18198999	13418	Dnajc1
chr2	18199400	18200599	13418	Dnajc1
chr2	18228600	18230199	13418	Dnajc1
chr2	18626800	18628199	381350	Spag6l
chr2	20327800	20329799	208618	Etl4
chr2	20599000	20599999	208618	Etl4
chr2	20679400	20680599	208618	Etl4
chr2	20819600	20820799	71435	Arhgap21
chr2	21329000	21329799	241263	Gpr158
chr2	21418800	21420199	241263	Gpr158
chr2	21581000	21581599	241263	Gpr158
chr2	21737000	21737999	241263	Gpr158
chr2	22669200	22670399	54519	Apbb1ip
chr2	23897600	23898999	140483	Hnmt
chr2	23945200	23946599	227606	Tbpl2
chr2	24043600	24044199	215257	Il1f9
chr2	24603800	24605199	12287	Cacna1b
chr2	24654400	24655199	77683	Ehmt1
chr2	24656000	24657199	77683	Ehmt1
chr2	24866400	24867199	241274	Pnpla7
chr2	25459600	25460599	227624	Rabl6
chr2	25650400	25651599	71103	Glt6d1
chr2	25773000	25773999	227632	Kcnt1
chr2	25797000	25798199	227634	Camsap1
chr2	26277400	26278599	227648	Sec16a
chr2	26980800	26981799	109349	Fam163b
chr2	27024600	27025799	13166	Dbh
chr2	27932800	27933799	14134	Fcnb
chr2	28512800	28513999	64930	Tsc1
chr2	28638400	28639799	68870	Ak8
chr2	28710200	28711799	227674	Ddx31
chr2	28752800	28753999	227674	Ddx31
chr2	28755400	28756599	227674	Ddx31
chr2	28769400	28769799	54422	Barhl1
chr2	28927800	28928799	22130	Ttf1
chr2	28997600	28999799	269254	Setx
chr2	29000200	29001199	269254	Setx
chr2	29007800	29008799	269254	Setx
chr2	29012800	29014199	269254	Setx
chr2	29028200	29029599	269254	Setx
chr2	29107000	29107799	76220	6530402F18Rik
chr2	29333600	29334999	68975	Med27
chr2	29752800	29753399	18286	Odf2
chr2	29857000	29857999	20740	Sptan1
chr2	29997000	29997999	70296	Tbc1d13
chr2	30186600	30187799	227699	Nup188
chr2	31436600	31437599	320267	Fubp3
chr2	31496000	31497399	381359	Prdm12
chr2	31651600	31652999	11350	Abl1
chr2	31875000	31876199	227720	Nup214
chr2	31886000	31887399	227720	Nup214
chr2	32020200	32021199	227723	Prrc2b
chr2	32050800	32052199	227723	Prrc2b
chr2	32206600	32207999	13429	Dnm1
chr2	32854200	32855599	99326	Garnl3
chr2	33150400	33151199	241308	Ralgps1
chr2	33156200	33157199	241308	Ralgps1
chr2	34079200	34080399	18516	Pbx3
chr2	34554800	34555999	66691	Gapvd1
chr2	34568600	34569799	66691	Gapvd1
chr2	34575200	34576799	66691	Gapvd1
chr2	34582600	34583799	66691	Gapvd1
chr2	34894800	34895999	15139	Hc
chr2	35271600	35272799	14594	Ggta1
chr2	35299000	35300599	14594	Ggta1
chr2	35515200	35516399	69601	Dab2ip
chr2	37379000	37379799	227800	Rabgap1
chr2	37421400	37421999	227800	Rabgap1
chr2	37732800	37733399	227801	Dennd1a
chr2	37746400	37747599	227801	Dennd1a
chr2	38085800	38086399	227801	Dennd1a
chr2	38209800	38210799	16870	Lhx2
chr2	38390800	38391999	59126	Nek6
chr2	38497400	38499199	19177	Psmb7
chr2	38883200	38884799	76899	Golga1
chr2	38963600	38964399	320271	Scai
chr2	40605400	40606199	94217	Lrp1b
chr2	40698400	40699799	94217	Lrp1b
chr2	41123000	41124199	94217	Lrp1b
chr2	41155800	41156799	94217	Lrp1b
chr2	41742600	41743599	94217	Lrp1b
chr2	41867800	41869799	94217	Lrp1b
chr2	42000600	42001999	94217	Lrp1b
chr2	42320200	42320999	94217	Lrp1b
chr2	42476200	42476999	94217	Lrp1b
chr2	44461800	44463199	227835	Gtdc1
chr2	44473800	44475199	227835	Gtdc1
chr2	44588000	44588999	227835	Gtdc1
chr2	44599000	44600799	227835	Gtdc1
chr2	44609000	44610199	227835	Gtdc1
chr2	44670800	44671599	227835	Gtdc1
chr2	48780800	48781599	26428	Orc4
chr2	48851800	48853199	109241	Mbd5
chr2	48860000	48860799	109241	Mbd5
chr2	49032000	49032999	109241	Mbd5
chr2	49490600	49491999	16574	Kif5c
chr2	49588200	49589199	16574	Kif5c
chr2	49941400	49942599	320343	Lypd6
chr2	50231000	50232599	100502624	Gm13483
chr2	50264000	50265199	100502624	Gm13483
chr2	51959800	51960599	51869	Rif1
chr2	52038000	52038799	17996	Neb
chr2	52529400	52529999	12298	Cacnb4
chr2	52572000	52572799	56324	Stam2
chr2	52766400	52767599	71409	Fmnl2
chr2	52930000	52931799	71409	Fmnl2
chr2	54434200	54435799	271786	Galnt13
chr2	54463400	54464799	271786	Galnt13
chr2	54542600	54543399	271786	Galnt13
chr2	54628000	54628799	271786	Galnt13
chr2	54766600	54767799	271786	Galnt13
chr2	54834600	54835999	271786	Galnt13
chr2	54857600	54858399	271786	Galnt13
chr2	54911400	54912399	271786	Galnt13
chr2	58130600	58131999	100502932	Gm13544
chr2	58130600	58131999	269275	Acvr1c
chr2	58561000	58562199	76654	Upp2
chr2	58571400	58572799	76654	Upp2
chr2	58602400	58603599	76654	Upp2
chr2	58859200	58860399	227933	Ccdc148
chr2	58862400	58862999	227933	Ccdc148
chr2	58883800	58884799	227933	Ccdc148
chr2	59001200	59002199	227937	Pkp4
chr2	59055600	59056399	227937	Pkp4
chr2	59092200	59093199	227937	Pkp4
chr2	59142200	59142999	227937	Pkp4
chr2	59613600	59614599	66860	Tanc1
chr2	59757600	59757999	407823	Baz2b
chr2	59893000	59894799	407823	Baz2b
chr2	59905600	59906399	407823	Baz2b
chr2	60058200	60059599	57438	2022-03-07
chr2	60287800	60289199	18779	Pla2r1
chr2	60444000	60445399	16420	Itgb6
chr2	62005800	62006599	94229	Slc4a10
chr2	62583000	62584399	170738	Kcnh7
chr2	62770200	62771399	170738	Kcnh7
chr2	62774800	62776199	170738	Kcnh7
chr2	62893200	62894199	170738	Kcnh7
chr2	65565800	65566799	110876	Scn2a1
chr2	65804000	65805199	77771	Csrnp3
chr2	66150600	66152399	20265	Scn1a
chr2	66528000	66528999	20272	Scn7a
chr2	67344800	67346199	241431	Xirp2
chr2	67946200	67946999	26877	B3galt1
chr2	68496200	68497799	75721	4932414N04Rik
chr2	68519000	68520799	75721	4932414N04Rik
chr2	68545600	68546399	75721	4932414N04Rik
chr2	69007400	69008999	329416	Nostrin
chr2	69282200	69283199	14725	Lrp2
chr2	69284800	69285799	14725	Lrp2
chr2	69288400	69289399	14725	Lrp2
chr2	69334400	69335199	14725	Lrp2
chr2	69393200	69393999	14725	Lrp2
chr2	69578800	69579799	228005	Ppig
chr2	69606200	69606999	75051	Ccdc173
chr2	69770200	69771399	68795	Ubr3
chr2	69897400	69898599	329421	Myo3b
chr2	71162000	71163399	78830	Slc25a12
chr2	71373600	71374799	111970	Dlx1as
chr2	71383000	71383799	13392	Dlx2
chr2	71740800	71741799	228026	Pdk1
chr2	71894600	71895799	56508	Rapgef4
chr2	72159400	72160999	65964	Zak
chr2	72181800	72183599	65964	Zak
chr2	72566200	72567199	74541	8430437L04Rik
chr2	73443200	73444599	329427	Chn1os3
chr2	73467600	73468399	108699	Chn1
chr2	73663000	73663999	11909	Atf2
chr2	74508600	74509599	15433	Hoxd13
chr2	75768200	75770199	228061	Agps
chr2	75979800	75980999	241489	Pde11a
chr2	76046200	76047599	241489	Pde11a
chr2	76067800	76068599	241489	Pde11a
chr2	76076000	76077399	241489	Pde11a
chr2	76122400	76123599	241489	Pde11a
chr2	76358600	76359999	99031	Osbpl6
chr2	76378000	76379399	99031	Osbpl6
chr2	76608600	76609599	22138	Ttn
chr2	76936600	76938399	545428	Ccdc141
chr2	77045000	77046199	228071	Sestd1
chr2	77407600	77408399	241494	Zfp385b
chr2	77419600	77420199	241494	Zfp385b
chr2	77486800	77487799	241494	Zfp385b
chr2	77744000	77744799	80744	Cwc22
chr2	79578200	79579599	75276	Ppp1r1c
chr2	80162800	80164599	66861	Dnajc10
chr2	80344400	80345199	50884	Nckap1
chr2	80457400	80458399	68082	Dusp19
chr2	81996600	81998599	241514	Zfp804a
chr2	82029200	82030399	241514	Zfp804a
chr2	82095400	82096599	241514	Zfp804a
chr2	83715400	83716599	241520	Fam171b
chr2	84219000	84220199	54598	Calcrl
chr2	84282200	84283199	21788	Tfpi
chr2	84285600	84287199	21788	Tfpi
chr2	84479400	84480399	12388	Ctnnd1
chr2	85340400	85341199	228151	4833423E24Rik
chr2	85517200	85517999	258563	Olfr1006
chr2	90540400	90541199	59015	Nup160
chr2	90551200	90552399	59015	Nup160
chr2	90970000	90970999	17868	Mybpc3
chr2	91223000	91224399	228356	1110051M20Rik
chr2	91395800	91397599	75786	Ckap5
chr2	91529800	91530999	51897	Atg13
chr2	91846800	91848399	26427	Creb3l1
chr2	92193400	92194799	192285	Phf21a
chr2	93922400	93923599	56348	Hsd17b12
chr2	94177600	94178199	74569	Ttc17
chr2	94221000	94222599	74569	Ttc17
chr2	94228800	94229599	74569	Ttc17
chr2	96340000	96340599	241568	Lrrc4c
chr2	97014800	97016199	241568	Lrrc4c
chr2	97030000	97030799	241568	Lrrc4c
chr2	97108800	97109799	241568	Lrrc4c
chr2	97224800	97225799	241568	Lrrc4c
chr2	97243400	97244199	241568	Lrrc4c
chr2	97270800	97271799	241568	Lrrc4c
chr2	97363800	97365199	241568	Lrrc4c
chr2	111053400	111054399	67575	4930430A15Rik
chr2	122506800	122508199	22785	Slc30a4
chr2	125738200	125739599	69976	Galk2
chr2	132253000	132253999	70845	4921508D12Rik
chr2	150679800	150680399	76192	Abhd12
chr2	153278400	153279399	329540	Nol4l
chr2	153497200	153497799	13436	Dnmt3b
chr2	154190600	154191599	66971	Cdk5rap1
chr2	154300000	154300799	12396	Cbfa2t2
chr2	154428800	154429199	59038	Pxmp4
chr2	155482600	155484199	56407	Trpc4ap
chr2	155614600	155615399	17391	Mmp24
chr2	156081400	156082799	228829	Phf20
chr2	156781600	156782999	29812	Ndrg3
chr2	157048400	157049199	629499	Mroh8
chr2	157686400	157687399	66642	Ctnnbl1
chr2	157815600	157816599	75425	Tti1
chr2	157870400	157871399	70470	Rprd1b
chr2	158239000	158240199	228850	Ralgapb
chr2	158251600	158252399	228850	Ralgapb
chr2	158272800	158273799	228850	Ralgapb
chr2	158282400	158284199	228850	Ralgapb
chr2	158310400	158311599	228850	Ralgapb
chr2	158355400	158356199	545481	Arhgap40
chr2	158438600	158439199	22348	Slc32a1
chr2	159782400	159783799	71081	4933416E03Rik
chr2	160615000	160616599	320799	Zhx3
chr2	160663000	160663999	320799	Zhx3
chr2	160830800	160831799	71389	Chd6
chr2	160898000	160899199	71389	Chd6
chr2	161999000	162000199	19281	Ptprt
chr2	162429000	162430199	19281	Ptprt
chr2	162493800	162494999	77288	9430021M05Rik
chr2	162854200	162854999	245866	Ift52
chr2	162866600	162868199	245866	Ift52
chr2	163853400	163853999	381404	Pabpc1l
chr2	164834800	164835999	228869	Ncoa5
chr2	165143600	165145399	140579	Elmo2
chr2	165271600	165272399	114644	Slc13a3
chr2	165289800	165290599	114644	Slc13a3
chr2	165421000	165421999	14049	Eya2
chr2	166764400	166765599	110750	Cse1l
chr2	166862000	166862999	98999	Znfx1
chr2	168010400	168011999	105980075	Dpm1-adnp
chr2	168010400	168011999	11538	Adnp
chr2	168014600	168016199	105980075	Dpm1-adnp
chr2	168014600	168016199	11538	Adnp
chr2	168323200	168324799	18019	Nfatc2
chr2	170178000	170179199	76960	Bcas1
chr2	172229800	172230199	320664	Cass4
chr2	173049600	173051199	65112	Pmepa1
chr2	174000800	174001799	100038374	Gm10714
chr2	174131200	174132799	14683	Gnas
chr2	178171400	178172799	381409	Cdh26
chr2	178199800	178201399	381409	Cdh26
chr2	179664000	179664599	228980	Taf4
chr3	55054600	55055599	13175	Dclk1
chr3	55312400	55313199	13175	Dclk1
chr3	55648800	55650199	26422	Nbea
chr3	57334400	57335399	97064	Wwtr1
chr3	58838800	58839799	329650	Med12l
chr3	59003800	59004599	329650	Med12l
chr3	60280200	60281399	56758	Mbnl1
chr3	62273400	62274599	72162	Dhx36
chr3	62286200	62288199	72162	Dhx36
chr3	63143800	63144599	17380	Mme
chr3	65132200	65133199	16497	Kcnab1
chr3	65132200	65133199	319798	A730090N16Rik
chr3	65920800	65921599	72789	Veph1
chr3	65926200	65927399	72789	Veph1
chr3	65968600	65970399	72789	Veph1
chr3	66847800	66848599	66880	Rsrc1
chr3	66923600	66924599	66880	Rsrc1
chr3	67009600	67010599	66880	Rsrc1
chr3	67779600	67780399	100505386	Gm21949
chr3	67779600	67780399	208426	Iqcj
chr3	67868600	67869399	100505386	Gm21949
chr3	68088200	68088799	100505386	Gm21949
chr3	68251800	68252999	100505386	Gm21949
chr3	68697600	68698599	68259	Ift80
chr3	73029800	73030999	626082	Gm20754
chr3	73172000	73173599	626082	Gm20754
chr3	73172000	73173599	74693	4930509J09Rik
chr3	74876400	74877599	213234	Zbbx
chr3	74924200	74925399	213234	Zbbx
chr3	76000200	76001399	213262	Fstl5
chr3	76133400	76134399	213262	Fstl5
chr3	76223600	76224599	213262	Fstl5
chr3	79406000	79407599	67738	Ppid
chr3	79724600	79725399	68659	Fam198b
chr3	80563000	80564399	14800	Gria2
chr3	80965000	80966599	54635	Pdgfc
chr3	81745600	81746599	229445	Ctso
chr3	83372000	83373199	69460	1700028M03Rik
chr3	83929200	83929799	76915	Mnd1
chr3	84649800	84650599	50754	Fbxw7
chr3	86178800	86179999	80877	Lrba
chr3	87430000	87431199	213498	Arhgef11
chr3	87514800	87515799	213498	Arhgef11
chr3	87906600	87907599	404710	Iqgap3
chr3	88112200	88113399	12462	Cct3
chr3	88114400	88115799	12462	Cct3
chr3	88146000	88147199	229512	Smg5
chr3	88344200	88345199	72640	Mex3a
chr3	88665000	88665599	76022	Gon4l
chr3	88796000	88796999	192195	Ash1l
chr3	88873000	88874199	192195	Ash1l
chr3	89083600	89084599	13636	Efna1
chr3	89817200	89817999	74383	Ubap2l
chr3	89831800	89832799	74383	Ubap2l
chr3	89964400	89965799	77595	Nup210l
chr3	94322400	94323399	76742	Snx27
chr3	94680600	94681999	229584	Pogz
chr3	94796000	94796799	107650	Pi4kb
chr3	94888000	94888799	18720	Pip5k1a
chr3	95133200	95134799	84505	Setdb1
chr3	95145000	95145999	84505	Setdb1
chr3	95294600	95295799	11863	Arnt
chr3	95412800	95414199	229593	Golph3l
chr3	95827600	95829599	22365	Vps45
chr3	95848200	95848999	22365	Vps45
chr3	96415600	96416999	229613	6330549D23Rik
chr3	96415600	96416999	280411	Lix1l
chr3	96975000	96975999	66659	Acp6
chr3	97382400	97383999	68058	Chd1l
chr3	97440600	97442399	14263	Fmo5
chr3	97713200	97713799	20333	Sec22b
chr3	97770400	97771399	433632	Gm5544
chr3	97883800	97884799	18129	Notch2
chr3	97933200	97934199	18129	Notch2
chr3	98557200	98558399	15494	Hsd3b3
chr3	99132000	99133599	21384	Tbx15
chr3	99777200	99778799	74362	Spag17
chr3	99942800	99943799	269470	Wdr3
chr3	99942800	99943799	74362	Spag17
chr3	100659600	100660799	242122	Vtcn1
chr3	100676000	100676999	242122	Vtcn1
chr3	101814200	101815199	18072	Nhlh2
chr3	101816000	101816999	18072	Nhlh2
chr3	102756800	102757799	381463	Nr1h5
chr3	103156800	103158199	94093	Trim33
chr3	103424600	103425599	54524	Syt6
chr3	103570200	103571399	15257	Hipk1
chr3	103667000	103667999	19260	Ptpn22
chr3	103841800	103842999	99470	Magi3
chr3	104686600	104687599	229681	St7l
chr3	104703600	104704999	229681	St7l
chr3	105679200	105680199	69296	Tmigd3
chr3	105684600	105685799	69296	Tmigd3
chr3	106368400	106369799	67171	Dram2
chr3	106566600	106568199	12508	Cd53
chr3	107101800	107103199	229699	Slc16a4
chr3	108552000	108552399	329738	Aknad1
chr3	108745600	108746399	66715	Henmt1
chr3	109186000	109186799	57257	Vav3
chr3	109192000	109193799	57257	Vav3
chr3	109210200	109211399	57257	Vav3
chr3	111717800	111718799	625585	Gm6602
chr3	113863600	113864799	12814	Col11a1
chr3	114625200	114626399	229759	Olfm3
chr3	114757200	114758599	229759	Olfm3
chr3	116270600	116271599	109245	Lrrc39
chr3	117278400	117279399	75769	Plppr5
chr3	117310800	117311999	75769	Plppr5
chr3	118433200	118434199	99586	Dpyd
chr3	118476400	118477999	99586	Dpyd
chr3	118482000	118482999	99586	Dpyd
chr3	118529800	118531599	99586	Dpyd
chr3	118576600	118577799	99586	Dpyd
chr3	118580600	118581399	99586	Dpyd
chr3	118637400	118638599	99586	Dpyd
chr3	118704400	118706199	99586	Dpyd
chr3	119101600	119102799	99586	Dpyd
chr3	120556800	120558199	320739	6530403H02Rik
chr3	120573400	120574399	320739	6530403H02Rik
chr3	120858400	120859599	66568	Rwdd3
chr3	121130400	121130999	71994	Cnn3
chr3	122160800	122161399	29815	Bcar3
chr3	122492400	122493599	242202	Pde5a
chr3	122594200	122595199	74057	4933405D12Rik
chr3	122841200	122841999	118449	Synpo2
chr3	123276400	123277199	83398	Ndst3
chr3	124111000	124112399	71824	1700006A11Rik
chr3	125187800	125188399	64580	Ndst4
chr3	125200600	125201599	64580	Ndst4
chr3	125380200	125381199	64580	Ndst4
chr3	126082000	126082999	271970	Arsj
chr3	126123800	126124999	271970	Arsj
chr3	127383000	127384199	71481	Alpk1
chr3	128997800	128998599	13809	Enpep
chr3	129274000	129275199	170439	Elovl6
chr3	129888800	129889599	77018	Col25a1
chr3	129906600	129907999	77018	Col25a1
chr3	130237200	130238399	77018	Col25a1
chr3	131236600	131237399	23971	Papss1
chr3	131294800	131295999	23971	Papss1
chr3	132861200	132862399	77669	Arhgef38
chr3	134502600	134503599	21338	Tacr3
chr3	134585400	134586399	21338	Tacr3
chr3	134923600	134924199	229841	Cenpe
chr3	135490000	135491399	67547	Slc39a8
chr3	135814000	135815199	242248	Bank1
chr3	135953200	135954999	242248	Bank1
chr3	135955400	135956399	242248	Bank1
chr3	137011400	137012599	59308	Emcn
chr3	138040600	138041799	639769	Adh6-ps1
chr3	138620400	138621799	229877	Rap1gds1
chr3	138687000	138688199	229877	Rap1gds1
chr3	139209000	139209799	381476	Stpg2
chr3	141183600	141184599	22253	Unc5c
chr3	141338200	141339199	22253	Unc5c
chr3	141406400	141407599	22253	Unc5c
chr3	141638200	141638999	12167	Bmpr1b
chr3	141808800	141809799	12167	Bmpr1b
chr3	141972200	141973599	56376	Pdlim5
chr3	142266600	142267999	14468	Gbp2b
chr3	142270600	142271399	14468	Gbp2b
chr3	142275200	142276199	14468	Gbp2b
chr3	142276600	142278199	14468	Gbp2b
chr3	142278600	142280199	14468	Gbp2b
chr3	144177200	144177999	23908	Hs2st1
chr3	144203200	144204799	23908	Hs2st1
chr3	144500800	144501799	229927	Clca3b
chr3	144511400	144511999	229927	Clca3b
chr3	144555200	144556399	622139	Clca4c-ps
chr3	144749200	144750399	229933	Clca2
chr3	144759400	144760199	229933	Clca2
chr3	145043200	145044999	71355	Col24a1
chr3	145931800	145932999	65086	Lpar3
chr3	146152200	146152999	70951	Spata1
chr3	146272600	146273799	22262	Uox
chr3	146272600	146273799	56629	Dnase2b
chr3	146636000	146637399	70892	Ttll7
chr3	146644600	146645999	70892	Ttll7
chr3	151101200	151102599	170757	Adgrl4
chr3	151478800	151480199	19220	Ptgfr
chr3	152047400	152047799	170822	Usp33
chr3	152342800	152343399	99542	AI115009
chr3	153697600	153698199	242259	Slc44a5
chr3	153704000	153705199	242259	Slc44a5
chr3	153772000	153773799	242259	Slc44a5
chr3	153905600	153906799	242259	Slc44a5
chr3	154378800	154379999	209601	Erich3
chr3	154618200	154618999	435766	Tnni3k
chr3	154716200	154716799	435766	Tnni3k
chr3	156533000	156533999	320840	Negr1
chr3	156602200	156603399	320840	Negr1
chr3	156694000	156694799	320840	Negr1
chr3	156815000	156816199	320840	Negr1
chr3	156841400	156842399	320840	Negr1
chr3	157770000	157770999	242274	Lrrc7
chr3	157813000	157813999	242274	Lrrc7
chr3	157970800	157971599	242274	Lrrc7
chr3	157986000	157986999	242274	Lrrc7
chr3	158004400	158005599	242274	Lrrc7
chr3	158077600	158078999	242274	Lrrc7
chr3	158163600	158165199	242274	Lrrc7
chr3	158787200	158788599	624759	Gm20752
chr3	158812800	158813999	624759	Gm20752
chr3	158820200	158821399	624759	Gm20752
chr3	158859800	158860599	624759	Gm20752
chr3	158927600	158928599	624759	Gm20752
chr4	3983200	3984799	242286	Sdr16c6
chr4	14609200	14610399	73314	Lrrc69
chr4	14914800	14915999	69352	Necab1
chr4	15006400	15007799	69352	Necab1
chr4	19208600	19209599	30952	Cngb3
chr4	46008600	46009799	100121	Tdrd7
chr4	46146000	46147599	272027	Tstd2
chr4	46161400	46162799	433702	Ncbp1
chr4	46177200	46177999	433702	Ncbp1
chr4	46478800	46479599	67628	Anp32b
chr4	46480000	46480599	67628	Anp32b
chr4	46482200	46483999	67628	Anp32b
chr4	46765000	46765999	242425	Gabbr2
chr4	46916000	46917199	242425	Gabbr2
chr4	47494800	47495799	66212	Sec61b
chr4	49182400	49183199	272031	Plppr1
chr4	49314800	49315799	272031	Plppr1
chr4	49317000	49317599	272031	Plppr1
chr4	53649200	53649999	319636	Fsd1l
chr4	53756200	53757599	246179	Fktn
chr4	53767200	53768399	246179	Fktn
chr4	56770800	56772399	230233	Ikbkap
chr4	56990200	56990599	230235	Frrs1l
chr4	57801400	57803199	677884	Pakap
chr4	62081200	62082199	70052	Prpf4
chr4	62156000	62156999	192120	Bspry
chr4	62162000	62163199	72748	Hdhd3
chr4	62166600	62167999	17025	Alad
chr4	62168400	62170199	17025	Alad
chr4	62170600	62171199	17025	Alad
chr4	62171600	62173999	17025	Alad
chr4	65557000	65557999	56079	Astn2
chr4	68568600	68569399	56710	Brinp1
chr4	70039000	70039399	214444	Cdk5rap2
chr4	73688200	73689999	242506	Frmd3
chr4	77086800	77087799	19266	Ptprd
chr4	77356200	77357599	19266	Ptprd
chr4	99889000	99890199	26563	Ror1
chr4	100010200	100011799	26563	Ror1
chr4	115279600	115280599	100040843	Cyp4a32
chr4	117292600	117293599	140546	Eri3
chr4	125851800	125853199	230753	Thrap3
chr4	125876800	125878399	230753	Thrap3
chr4	125946600	125947399	27096	Trappc3
chr4	126034800	126035999	214150	Ago3
chr4	126058200	126058999	214150	Ago3
chr4	136108200	136110199	99982	Kdm1a
chr4	145269400	145270399	100041379	Gm13242
chr4	145661200	145661799	100041433	Gm13247
chr4	145661200	145661799	67524	1700095A21Rik
chr4	145663400	145663999	100041433	Gm13247
chr4	145663400	145663999	67524	1700095A21Rik
chr4	145664400	145664999	100041433	Gm13247
chr4	145664400	145664999	67524	1700095A21Rik
chr4	145666400	145668999	100041433	Gm13247
chr4	145666400	145668999	67524	1700095A21Rik
chr4	145669400	145670199	100041433	Gm13247
chr4	145669400	145670199	67524	1700095A21Rik
chr4	145670600	145671999	100041433	Gm13247
chr4	145670600	145671999	67524	1700095A21Rik
chr4	145679200	145680199	100041433	Gm13247
chr4	145740000	145743999	433791	Gm13251
chr4	146609000	146610199	195531	Gm13152
chr4	146709000	146712799	195531	Gm13152
chr4	146717200	146717999	195531	Gm13152
chr4	146775600	146775999	195531	Gm13152
chr4	146778000	146779599	195531	Gm13152
chr4	146782000	146782799	195531	Gm13152
chr4	146790600	146790799	195531	Gm13152
chr4	146791200	146791599	195531	Gm13152
chr4	146793400	146799399	195531	Gm13152
chr4	146799800	146800399	195531	Gm13152
chr4	146801600	146808399	195531	Gm13152
chr4	146811000	146811999	195531	Gm13152
chr4	146825600	146827399	195531	Gm13152
chr4	146828000	146829199	195531	Gm13152
chr4	146829600	146830799	195531	Gm13152
chr4	146832400	146833399	195531	Gm13152
chr4	146851800	146852799	195531	Gm13152
chr4	146854600	146854999	195531	Gm13152
chr4	146856600	146857999	195531	Gm13152
chr4	146858400	146859799	195531	Gm13152
chr4	146870600	146873599	195531	Gm13152
chr4	146881000	146885599	195531	Gm13152
chr4	146936200	146937599	433804	Gm13154
chr4	146938600	146940399	433804	Gm13154
chr4	146943600	146944799	433804	Gm13154
chr4	146947800	146948799	433804	Gm13154
chr4	146949400	146950599	433804	Gm13154
chr4	146951200	146953199	433804	Gm13154
chr4	146954400	146956999	433804	Gm13154
chr4	147167800	147169599	100041677	Gm13157
chr4	147178000	147179199	100041677	Gm13157
chr4	147182800	147183999	100041677	Gm13157
chr4	148617000	148617999	16561	Kif1b
chr5	4022800	4023999	100986	Akap9
chr5	4861800	4862799	18647	Cdk14
chr5	5205200	5206599	18647	Cdk14
chr5	6947200	6948399	207618	Zfp804b
chr5	7120800	7121399	207618	Zfp804b
chr5	8307400	8308799	11496	Adam22
chr5	8670800	8672199	18671	Abcb1a
chr5	9608600	9609599	108069	Grm3
chr5	14936200	14937199	100861755	Gm21190
chr5	14936200	14937199	105242399	LOC105242399
chr5	14936200	14937199	624245	Speer4e
chr5	14938400	14938999	100861755	Gm21190
chr5	14938400	14938999	105242399	LOC105242399
chr5	14938400	14938999	624245	Speer4e
chr5	14940400	14941399	100861755	Gm21190
chr5	14940400	14941399	105242399	LOC105242399
chr5	14945000	14945599	100861755	Gm21190
chr5	14945000	14945599	105242399	LOC105242399
chr5	14945000	14945599	74062	Speer8-ps1
chr5	14947200	14948599	100861755	Gm21190
chr5	14947200	14948599	105242399	LOC105242399
chr5	14947200	14948599	74062	Speer8-ps1
chr5	14949600	14951599	100861755	Gm21190
chr5	14949600	14951599	105242399	LOC105242399
chr5	14949600	14951599	74062	Speer8-ps1
chr5	14952000	14952999	100861755	Gm21190
chr5	14952000	14952999	105242399	LOC105242399
chr5	14952000	14952999	74062	Speer8-ps1
chr5	14953800	14956599	100861755	Gm21190
chr5	14953800	14956599	105242399	LOC105242399
chr5	14953800	14956599	74062	Speer8-ps1
chr5	14957600	14958199	100861755	Gm21190
chr5	14957600	14958199	105242399	LOC105242399
chr5	14957600	14958199	74062	Speer8-ps1
chr5	14960400	14964199	100861755	Gm21190
chr5	14960400	14964199	105242399	LOC105242399
chr5	14960400	14964199	74062	Speer8-ps1
chr5	14970800	14971999	100861755	Gm21190
chr5	14970800	14971999	105242399	LOC105242399
chr5	14970800	14971999	74062	Speer8-ps1
chr5	14972600	14974399	100861755	Gm21190
chr5	14972600	14974399	105242399	LOC105242399
chr5	14972600	14974399	74062	Speer8-ps1
chr5	14978000	14978199	100503549	Gm10354
chr5	14978000	14978199	100861755	Gm21190
chr5	14978000	14978199	105242399	LOC105242399
chr5	14978000	14978199	74062	Speer8-ps1
chr5	14978600	14980999	100503549	Gm10354
chr5	14978600	14980999	100861755	Gm21190
chr5	14978600	14980999	105242399	LOC105242399
chr5	14983000	14983399	100861755	Gm21190
chr5	14983000	14983399	105242399	LOC105242399
chr5	14987000	14987399	100861755	Gm21190
chr5	14987000	14987399	105242399	LOC105242399
chr5	14988400	14989999	100861755	Gm21190
chr5	14988400	14989999	105242399	LOC105242399
chr5	14994400	14994999	100861755	Gm21190
chr5	14994400	14994999	105242399	LOC105242399
chr5	14996200	14997199	100861755	Gm21190
chr5	14996200	14997199	105242399	LOC105242399
chr5	14997600	14997999	100861755	Gm21190
chr5	14997600	14997999	105242399	LOC105242399
chr5	15004200	15004999	100861755	Gm21190
chr5	15004200	15004999	105242399	LOC105242399
chr5	15005800	15007599	100861755	Gm21190
chr5	15005800	15007599	105242399	LOC105242399
chr5	15019000	15021399	100861755	Gm21190
chr5	15019000	15021399	105242399	LOC105242399
chr5	15021800	15022399	100861755	Gm21190
chr5	15021800	15022399	105242399	LOC105242399
chr5	15022800	15023999	100861755	Gm21190
chr5	15022800	15023999	105242399	LOC105242399
chr5	15025600	15026399	100861755	Gm21190
chr5	15025600	15026399	105242399	LOC105242399
chr5	15030200	15030399	100861755	Gm21190
chr5	15030200	15030399	105242399	LOC105242399
chr5	15030200	15030399	66773	Gm17019
chr5	15035600	15036799	100861755	Gm21190
chr5	15035600	15036799	105242399	LOC105242399
chr5	15037200	15037599	100861755	Gm21190
chr5	15037200	15037599	105242399	LOC105242399
chr5	15038800	15039199	100861755	Gm21190
chr5	15038800	15039199	105242399	LOC105242399
chr5	15040000	15040399	100861755	Gm21190
chr5	15040000	15040399	105242399	LOC105242399
chr5	15043600	15044199	100861755	Gm21190
chr5	15043600	15044199	105242399	LOC105242399
chr5	15052200	15054999	100861755	Gm21190
chr5	15052200	15054999	105242399	LOC105242399
chr5	15060800	15061799	100861755	Gm21190
chr5	15060800	15061799	105242399	LOC105242399
chr5	15112600	15113399	100861755	Gm21190
chr5	15112600	15113399	105242399	LOC105242399
chr5	15114000	15114799	100861755	Gm21190
chr5	15114000	15114799	105242399	LOC105242399
chr5	15115400	15116599	100861755	Gm21190
chr5	15115400	15116599	105242399	LOC105242399
chr5	15117600	15118599	100861755	Gm21190
chr5	15117600	15118599	105242399	LOC105242399
chr5	15119000	15119999	100861755	Gm21190
chr5	15119000	15119999	105242399	LOC105242399
chr5	15121800	15122399	100861755	Gm21190
chr5	15121800	15122399	105242399	LOC105242399
chr5	15123800	15124399	100861755	Gm21190
chr5	15123800	15124399	105242399	LOC105242399
chr5	15128400	15128799	100861755	Gm21190
chr5	15128400	15128799	105242399	LOC105242399
chr5	15128400	15128799	360220	Speer4d
chr5	15132400	15133399	100861755	Gm21190
[truncated: 1,253 more rows]
